# Supplementary material for: Checklist of the adventive psyllids (Hemiptera, Psylloidea) of the Hawaiian Islands, including new state records, identification key, and description of a new species of Australopsylla
Source: Zookeys. 2026 May 5;1279:1–56. doi: 10.3897/zookeys.1279.178071 (PMC13169212; doi:10.3897/zookeys.1279.178071)
Supplement: XML Treatment for Aphalara rumicis [file zookeys.1279.178071-treatment1.xml]

<!DOCTYPE tp:taxon-treatment
  PUBLIC "-//TaxonX//DTD Taxonomic Treatment Publishing DTD v0 20100105//EN" "tax-treatment-NSO.dtd">
<tp:taxon-treatment xmlns:tp="http://www.plazi.org/taxpub"><tp:treatment-meta><kwd-group><label>Taxon classification</label><kwd>
                  <named-content content-type="kingdom">Animalia</named-content>
                </kwd><kwd>
                  <named-content content-type="order">Hemiptera</named-content>
                </kwd><kwd>
                  <named-content content-type="family">Aphalaridae</named-content>
                </kwd></kwd-group><mixed-citation publication-type="journal"><person-group><name><surname>Matsunaga</surname><given-names>Janis N.</given-names></name><name><surname>Magnacca</surname><given-names>Karl N.</given-names></name><name><surname>Krushelnycky</surname><given-names>Paul D.</given-names></name><name><surname>Percy</surname><given-names>Diana M.</given-names></name></person-group><article-title>Checklist of the adventive psyllids (<tp:taxon-name><tp:taxon-name-part taxon-name-part-type="order" reg="Hemiptera">Hemiptera</tp:taxon-name-part></tp:taxon-name>, <tp:taxon-name><tp:taxon-name-part taxon-name-part-type="superfamily" reg="Psylloidea">Psylloidea</tp:taxon-name-part></tp:taxon-name>) of the Hawaiian Islands, including new state records, identification key, and description of a new species of <italic><tp:taxon-name><tp:taxon-name-part taxon-name-part-type="genus" reg="Australopsylla">Australopsylla</tp:taxon-name-part></tp:taxon-name></italic></article-title><source>Zookeys</source><day>05</day><month>05</month><year>2026</year><volume>1279</volume><fpage>1</fpage><lpage>56</lpage><pub-id pub-id-type="doi">10.3897/zookeys.1279.178071</pub-id></mixed-citation></tp:treatment-meta><tp:nomenclature><tp:taxon-name><object-id xmlns:xlink="http://www.w3.org/1999/xlink" content-type="arpha" xlink:type="simple">069185A3-7B9E-5270-B4AD-CCC4B247132D</object-id>
                        		<tp:taxon-name-part taxon-name-part-type="genus" reg="Aphalara">Aphalara</tp:taxon-name-part> <tp:taxon-name-part taxon-name-part-type="species" reg="rumicis">rumicis</tp:taxon-name-part>
                        	</tp:taxon-name><tp:taxon-authority>Mally, 1894</tp:taxon-authority></tp:nomenclature><tp:treatment-sec sec-type="First detection/collection in HI"><title>First detection/collection in HI.</title><p>1947 (<xref ref-type="bibr" rid="B138">Tuthill 1948</xref>).</p></tp:treatment-sec><tp:treatment-sec sec-type="Distribution in HI"><title>Distribution in HI.</title><p>?O‘ahu (see Remarks).</p></tp:treatment-sec><tp:treatment-sec sec-type="Material examined"><title>Material examined.</title><p>No material located.</p></tp:treatment-sec><tp:treatment-sec sec-type="Host plant in HI"><title>Host plant in HI.</title><p>Unknown.</p></tp:treatment-sec><tp:treatment-sec sec-type="Additional distribution and host plant records"><title>Additional distribution and host plant records.</title><p>Continental USA, Canada; <italic><tp:taxon-name><tp:taxon-name-part taxon-name-part-type="genus" reg="Rumex">Rumex</tp:taxon-name-part> <tp:taxon-name-part taxon-name-part-type="species" reg="altissimus">altissimus</tp:taxon-name-part></tp:taxon-name></italic> (<tp:taxon-name><tp:taxon-name-part taxon-name-part-type="family" reg="Polygonaceae">Polygonaceae</tp:taxon-name-part></tp:taxon-name>) (<xref ref-type="bibr" rid="B16">Burckhardt and Lauterer 1997</xref>).</p></tp:treatment-sec><tp:treatment-sec sec-type="Remarks"><title>Remarks.</title><p><xref ref-type="bibr" rid="B138">Tuthill (1948)</xref> reported taking a single specimen “on a ridge overlooking Nuuanu Valley, Oahu on March 30, 1947”. <xref ref-type="bibr" rid="B153">Zimmerman (1957)</xref> referenced Tuthill’s find, listing <italic><tp:taxon-name><tp:taxon-name-part taxon-name-part-type="genus" reg="Aphalara">Aphalara</tp:taxon-name-part> <tp:taxon-name-part taxon-name-part-type="species" reg="rumicis">rumicis</tp:taxon-name-part></tp:taxon-name></italic> as the first introduced psyllid species in HI. Listings of <italic><tp:taxon-name><tp:taxon-name-part taxon-name-part-type="genus" reg="Aphalara">A.</tp:taxon-name-part> <tp:taxon-name-part taxon-name-part-type="species" reg="rumicis">rumicis</tp:taxon-name-part></tp:taxon-name></italic> for HI in <xref ref-type="bibr" rid="B51">Hodkinson (1983)</xref>, <xref ref-type="bibr" rid="B16">Burckhardt and Lauterer (1997)</xref> and <xref ref-type="bibr" rid="B101">Nishida (2002)</xref> almost certainly cite the record from Tuthill. Tuthill’s single specimen could not be located. No other published records or specimens collected in HI could be found; hence, establishment is highly unlikely. Notably, there are several native <italic><tp:taxon-name><tp:taxon-name-part taxon-name-part-type="genus" reg="Rumex">Rumex</tp:taxon-name-part></tp:taxon-name></italic> species in HI, but no psyllids have been recorded from these.</p></tp:treatment-sec><tp:treatment-sec sec-type="Genetic resources"><title>Genetic resources.</title><p>None.</p></tp:treatment-sec><ref-list><ref id="B138"><mixed-citation xmlns:xlink="http://www.w3.org/1999/xlink" xlink:type="simple">Tuthill LD (1948) Notes and Exhibitions for April 14, 1947. Proceedings of the Hawaiian Entomological Society 13(2): 204. <ext-link xlink:href="http://hdl.handle.net/10125/16171" ext-link-type="uri" xlink:type="simple">http://hdl.handle.net/10125/16171</ext-link></mixed-citation></ref><ref id="B16"><mixed-citation xmlns:xlink="http://www.w3.org/1999/xlink" xlink:type="simple">Burckhardt D, Lauterer P (1997) Systematics and biology of the <italic><tp:taxon-name><tp:taxon-name-part taxon-name-part-type="genus">Aphalara</tp:taxon-name-part> <tp:taxon-name-part taxon-name-part-type="species">exilis</tp:taxon-name-part></tp:taxon-name></italic> (Weber &amp; Mohr) species assemblage (<tp:taxon-name><tp:taxon-name-part taxon-name-part-type="order">Hemiptera</tp:taxon-name-part></tp:taxon-name>: <tp:taxon-name><tp:taxon-name-part taxon-name-part-type="family">Psyllidae</tp:taxon-name-part></tp:taxon-name>). Entomologica Scandinavica 28: 271–305. <ext-link xlink:href="10.1163/187631297X00088" ext-link-type="doi" xlink:type="simple">https://doi.org/10.1163/187631297X00088</ext-link></mixed-citation></ref><ref id="B153"><mixed-citation xmlns:xlink="http://www.w3.org/1999/xlink" xlink:type="simple">Zimmerman EC (1957) Insects of Hawaii. Volume 6, <tp:taxon-name><tp:taxon-name-part taxon-name-part-type="order">Ephemeroptera</tp:taxon-name-part></tp:taxon-name>, <tp:taxon-name><tp:taxon-name-part taxon-name-part-type="order">Neuroptera</tp:taxon-name-part></tp:taxon-name>, <tp:taxon-name><tp:taxon-name-part taxon-name-part-type="order">Trichoptera</tp:taxon-name-part></tp:taxon-name>, and Supplement to Volumes 1 to 5. University of Hawaii Press, Honolulu, 209 pp.</mixed-citation></ref><ref id="B51"><mixed-citation xmlns:xlink="http://www.w3.org/1999/xlink" xlink:type="simple">Hodkinson ID (1983) The psyllids (<tp:taxon-name><tp:taxon-name-part taxon-name-part-type="suborder">Homoptera</tp:taxon-name-part></tp:taxon-name>: <tp:taxon-name><tp:taxon-name-part taxon-name-part-type="superfamily">Psylloidea</tp:taxon-name-part></tp:taxon-name>) of the Austro-Oriental, Pacific and Hawaiian zoogeographical realms: an annotated checklist. Journal of Natural History 17: 341–377. <ext-link xlink:href="10.1080/00222938300770251" ext-link-type="doi" xlink:type="simple">https://doi.org/10.1080/00222938300770251</ext-link></mixed-citation></ref><ref id="B101"><mixed-citation xmlns:xlink="http://www.w3.org/1999/xlink" xlink:type="simple">Nishida GM (2002) Hawaiian Terrestrial Arthropod Checklist: Fourth Edition. Hawaii Biological Survey, Bishop Museum Technical Report No. 22. Bishop Museum Press, Honolulu, 322 pp. <ext-link xlink:href="https://hbs.bishopmuseum.org/publications/tech-reports.html" ext-link-type="uri" xlink:type="simple">https://hbs.bishopmuseum.org/publications/tech-reports.html</ext-link></mixed-citation></ref></ref-list></tp:taxon-treatment>
