# Supplementary material for: Checklist of the adventive psyllids (Hemiptera, Psylloidea) of the Hawaiian Islands, including new state records, identification key, and description of a new species of Australopsylla
Source: Zookeys. 2026 May 5;1279:1–56. doi: 10.3897/zookeys.1279.178071 (PMC13169212; doi:10.3897/zookeys.1279.178071)
Supplement: XML Treatment for Australopsylla [file zookeys.1279.178071-treatment2.xml]

<!DOCTYPE tp:taxon-treatment
  PUBLIC "-//TaxonX//DTD Taxonomic Treatment Publishing DTD v0 20100105//EN" "tax-treatment-NSO.dtd">
<tp:taxon-treatment xmlns:tp="http://www.plazi.org/taxpub"><tp:treatment-meta><kwd-group><label>Taxon classification</label><kwd>
                  <named-content content-type="kingdom">Animalia</named-content>
                </kwd><kwd>
                  <named-content content-type="order">Hemiptera</named-content>
                </kwd><kwd>
                  <named-content content-type="family">Aphalaridae</named-content>
                </kwd></kwd-group><mixed-citation publication-type="journal"><person-group><name><surname>Matsunaga</surname><given-names>Janis N.</given-names></name><name><surname>Magnacca</surname><given-names>Karl N.</given-names></name><name><surname>Krushelnycky</surname><given-names>Paul D.</given-names></name><name><surname>Percy</surname><given-names>Diana M.</given-names></name></person-group><article-title>Checklist of the adventive psyllids (<tp:taxon-name><tp:taxon-name-part taxon-name-part-type="order" reg="Hemiptera">Hemiptera</tp:taxon-name-part></tp:taxon-name>, <tp:taxon-name><tp:taxon-name-part taxon-name-part-type="superfamily" reg="Psylloidea">Psylloidea</tp:taxon-name-part></tp:taxon-name>) of the Hawaiian Islands, including new state records, identification key, and description of a new species of <italic><tp:taxon-name><tp:taxon-name-part taxon-name-part-type="genus" reg="Australopsylla">Australopsylla</tp:taxon-name-part></tp:taxon-name></italic></article-title><source>Zookeys</source><day>05</day><month>05</month><year>2026</year><volume>1279</volume><fpage>1</fpage><lpage>56</lpage><pub-id pub-id-type="doi">10.3897/zookeys.1279.178071</pub-id></mixed-citation></tp:treatment-meta><tp:nomenclature><tp:taxon-name><object-id xmlns:xlink="http://www.w3.org/1999/xlink" content-type="arpha" xlink:type="simple">DD1B2FC1-9724-534F-AA8C-F4A2A48AB0AA</object-id>
                        		<tp:taxon-name-part taxon-name-part-type="genus" reg="Australopsylla">Australopsylla</tp:taxon-name-part>
                        	</tp:taxon-name><tp:taxon-authority>Tuthill &amp; Taylor, 1955</tp:taxon-authority></tp:nomenclature><tp:treatment-sec sec-type="Comment and diagnosis"><title>Comment and diagnosis.</title><p><italic><tp:taxon-name><tp:taxon-name-part taxon-name-part-type="genus" reg="Australopsylla">Australopsylla</tp:taxon-name-part></tp:taxon-name></italic> is a genus native to Australia that has had little taxonomic treatment since the original descriptions by <xref ref-type="bibr" rid="B41">Froggatt (1900)</xref>. Froggatt described two species, <italic><tp:taxon-name><tp:taxon-name-part taxon-name-part-type="genus" reg="Aphalara">Aphalara</tp:taxon-name-part> <tp:taxon-name-part taxon-name-part-type="species" reg="carinata">carinata</tp:taxon-name-part></tp:taxon-name></italic> Froggatt, 1900 and <italic><tp:taxon-name><tp:taxon-name-part taxon-name-part-type="genus" reg="Rhinocola">Rhinocola</tp:taxon-name-part> <tp:taxon-name-part taxon-name-part-type="species" reg="revoluta">revoluta</tp:taxon-name-part></tp:taxon-name></italic> Froggatt, 1900, which were subsequently transferred to a new genus, <italic><tp:taxon-name><tp:taxon-name-part taxon-name-part-type="genus" reg="Australopsylla">Australopsylla</tp:taxon-name-part></tp:taxon-name></italic>, by <xref ref-type="bibr" rid="B140">Tuthill and Taylor (1955)</xref>. One species of <italic><tp:taxon-name><tp:taxon-name-part taxon-name-part-type="genus" reg="Australopsylla">Australopsylla</tp:taxon-name-part></tp:taxon-name></italic> is found in the Hawaiian Islands and is described here as a new species. All species are native to Australia and occur on <italic><tp:taxon-name><tp:taxon-name-part taxon-name-part-type="genus" reg="Eucalyptus">Eucalyptus</tp:taxon-name-part></tp:taxon-name></italic> spp. (<xref ref-type="bibr" rid="B55">Hollis 2004</xref>; <xref ref-type="bibr" rid="B79">Martoni et al. 2024</xref>), but neither of the previously described species has been reported from <italic><tp:taxon-name><tp:taxon-name-part taxon-name-part-type="genus" reg="Eucalyptus">Eucalyptus</tp:taxon-name-part> <tp:taxon-name-part taxon-name-part-type="species" reg="robusta">robusta</tp:taxon-name-part></tp:taxon-name></italic>, which is considered the primary host of <italic><tp:taxon-name><tp:taxon-name-part taxon-name-part-type="genus" reg="Australopsylla">A.</tp:taxon-name-part> <tp:taxon-name-part taxon-name-part-type="species" reg="exotica">exotica</tp:taxon-name-part></tp:taxon-name></italic> Matsunaga &amp; Percy, sp. nov. (at least in the Hawaiian Islands). <italic><tp:taxon-name><tp:taxon-name-part taxon-name-part-type="genus" reg="Australopsylla">Australopsylla</tp:taxon-name-part></tp:taxon-name></italic> belongs to a clade that forms a well- supported group within <tp:taxon-name><tp:taxon-name-part taxon-name-part-type="subfamily" reg="Spondyliaspidinae">Spondyliaspidinae</tp:taxon-name-part></tp:taxon-name> (<xref ref-type="bibr" rid="B110">Percy et al. 2018</xref>; Fig. <xref ref-type="fig" rid="F15">15</xref>). The shape of the head in <italic><tp:taxon-name><tp:taxon-name-part taxon-name-part-type="genus" reg="Australopsylla">Australopsylla</tp:taxon-name-part></tp:taxon-name></italic>, with broadly truncate genal processes that are almost rectangular and a distinct preocular tubercule, is similar to <italic><tp:taxon-name><tp:taxon-name-part taxon-name-part-type="genus" reg="Blepharocosta">Blepharocosta</tp:taxon-name-part></tp:taxon-name></italic> Taylor, <italic><tp:taxon-name><tp:taxon-name-part taxon-name-part-type="genus" reg="Cardiaspina">Cardiaspina</tp:taxon-name-part></tp:taxon-name></italic> Crawford, <italic><tp:taxon-name><tp:taxon-name-part taxon-name-part-type="genus" reg="Creiis">Creiis</tp:taxon-name-part></tp:taxon-name></italic> Scott, and <italic><tp:taxon-name><tp:taxon-name-part taxon-name-part-type="genus" reg="Lasiopsylla">Lasiopsylla</tp:taxon-name-part></tp:taxon-name></italic> Froggatt (<xref ref-type="bibr" rid="B140">Tuthill and Taylor 1955</xref>; <xref ref-type="bibr" rid="B134">Taylor 1992a</xref>, <xref ref-type="bibr" rid="B135">1992b</xref>). The shape of the male proctiger, including the much shorter apical portion, resembles <italic><tp:taxon-name><tp:taxon-name-part taxon-name-part-type="genus" reg="Blepharocosta">Blepharocosta</tp:taxon-name-part></tp:taxon-name></italic> (<xref ref-type="bibr" rid="B134">Taylor 1992a</xref>); the paramere that is wide apically, often with a row of blunt peg-like teeth along the apical margin, is also present in some <italic><tp:taxon-name><tp:taxon-name-part taxon-name-part-type="genus" reg="Creiis">Creiis</tp:taxon-name-part></tp:taxon-name></italic>, <italic><tp:taxon-name><tp:taxon-name-part taxon-name-part-type="genus" reg="Dasypsylla">Dasypsylla</tp:taxon-name-part></tp:taxon-name></italic> Froggatt, <italic><tp:taxon-name><tp:taxon-name-part taxon-name-part-type="genus" reg="Lasiopsylla">Lasiopsylla</tp:taxon-name-part></tp:taxon-name></italic> and <italic><tp:taxon-name><tp:taxon-name-part taxon-name-part-type="genus" reg="Cardiaspina">Cardiaspina</tp:taxon-name-part></tp:taxon-name></italic> (<xref ref-type="bibr" rid="B41">Froggatt 1900</xref>; <xref ref-type="bibr" rid="B135">Taylor 1992b</xref>). All of these groups have immatures that produce lerps variously resembling bivalve-type shells. However, <italic><tp:taxon-name><tp:taxon-name-part taxon-name-part-type="genus" reg="Australopsylla">Australopsylla</tp:taxon-name-part></tp:taxon-name></italic> is unique among these groups in having sexually dimorphic forewings in some species, where pattern is present in females and absent in males (<italic><tp:taxon-name><tp:taxon-name-part taxon-name-part-type="genus" reg="Blepharocosta">Blepharocosta</tp:taxon-name-part></tp:taxon-name></italic> species may have pattern difference in male and female forewings, but patterns are either present or absent in both sexes; <xref ref-type="bibr" rid="B134">Taylor 1992a</xref>).</p></tp:treatment-sec><tp:treatment-sec sec-type="Note"><title>Note.</title><p>Descriptions by <xref ref-type="bibr" rid="B41">Froggatt (1900)</xref> and <xref ref-type="bibr" rid="B140">Tuthill and Taylor (1955)</xref> lack many diagnostic characters required for reliable species identification, and no species key has previously been published. We therefore provide a key to the three described species of <italic><tp:taxon-name><tp:taxon-name-part taxon-name-part-type="genus" reg="Australopsylla">Australopsylla</tp:taxon-name-part></tp:taxon-name></italic> at the end of the checklist.</p></tp:treatment-sec><tp:treatment-sec><!--Section generated to contain objects referenced in tp:taxon-treatment.--><fig id="F15" position="float" orientation="portrait"><object-id xmlns:xlink="http://www.w3.org/1999/xlink" content-type="doi" xlink:type="simple">10.3897/zookeys.1279.178071.figure15</object-id><object-id xmlns:xlink="http://www.w3.org/1999/xlink" content-type="arpha" xlink:type="simple">8E76317C-49CF-50D6-A560-4B56DFA86D7E</object-id><label>Figure 15.</label><caption><p>Systematic placement of the Hawaiian Island psyllid fauna (native taxa represented by black boxes, adventive taxa represented by red or blue triangles) based on previously published data (<xref ref-type="bibr" rid="B110">Percy et al. 2018</xref>) and new sequence data from this study (Table <xref ref-type="table" rid="T3">3</xref>). The tree represents the mitogenome analysis of <xref ref-type="bibr" rid="B110">Percy et al. (2018)</xref> (all genera treated here that are included using original or newly generated molecular data are in black or red; genera without molecular data in blue), with updated classification according to <xref ref-type="bibr" rid="B19">Burckhardt et al. (2021)</xref>. Placement of nine taxa not included in the original mitogenome analysis (<xref ref-type="bibr" rid="B110">Percy et al. 2018</xref>) are determined using a maximum likelihood backbone constraint analysis (see Methods). The more detailed clade placement within subfamily <tp:taxon-name><tp:taxon-name-part taxon-name-part-type="subfamily" reg="Spondyliaspidinae">Spondyliaspidinae</tp:taxon-name-part></tp:taxon-name> shows the placement of <italic><tp:taxon-name><tp:taxon-name-part taxon-name-part-type="genus" reg="Australopsylla">Australopsylla</tp:taxon-name-part></tp:taxon-name></italic>, and <italic><tp:taxon-name><tp:taxon-name-part taxon-name-part-type="genus" reg="Australopsylla">A.</tp:taxon-name-part> <tp:taxon-name-part taxon-name-part-type="species" reg="exotica">exotica</tp:taxon-name-part></tp:taxon-name></italic> Matsunaga &amp; Percy, sp. nov. relative to the other two described <italic><tp:taxon-name><tp:taxon-name-part taxon-name-part-type="genus" reg="Australopsylla">Australopsylla</tp:taxon-name-part></tp:taxon-name></italic> species and <italic><tp:taxon-name><tp:taxon-name-part taxon-name-part-type="genus" reg="Australopsylla">Australopsylla</tp:taxon-name-part></tp:taxon-name></italic> sp. <italic>sensu</italic> Tuthill and Taylor (<xref ref-type="bibr" rid="B140">1955</xref>: 237). <italic><tp:taxon-name><tp:taxon-name-part taxon-name-part-type="genus" reg="Blepharocosta">Blepharocosta</tp:taxon-name-part></tp:taxon-name></italic> was recovered within <italic><tp:taxon-name><tp:taxon-name-part taxon-name-part-type="genus" reg="Cardiaspina">Cardiaspina</tp:taxon-name-part></tp:taxon-name></italic> but with support &lt; 80%. <italic><tp:taxon-name><tp:taxon-name-part taxon-name-part-type="genus" reg="Eucalyptolyma">Eucalyptolyma</tp:taxon-name-part></tp:taxon-name></italic>, for which we do not have molecular data, is positioned here close to <italic><tp:taxon-name><tp:taxon-name-part taxon-name-part-type="genus" reg="Anoeconeossa">Anoeconeossa</tp:taxon-name-part></tp:taxon-name></italic> (according to <xref ref-type="bibr" rid="B130">Taylor 1987a</xref>; Martoni et al. 2018). Host plant genera and families are given for HI records if known, otherwise extrapolated from host data elsewhere.</p></caption><graphic xmlns:xlink="http://www.w3.org/1999/xlink" xlink:href="zookeys-1279-001_article-178071__-g015.jpg" id="oo_1625053.jpg" position="float" orientation="portrait" xlink:type="simple"><uri content-type="original_file" xlink:type="simple">https://binary.pensoft.net/fig/1625053</uri></graphic></fig><table-wrap id="T3" position="float" orientation="portrait"><label>Table 3.</label><caption><p>Collection details and GenBank accession numbers for ten species sequenced (<abbrev xmlns:xlink="http://www.w3.org/1999/xlink" xlink:title="cytochrome oxidase I" xlink:type="simple">COI</abbrev> and <abbrev xmlns:xlink="http://www.w3.org/1999/xlink" xlink:title="cytochrome B" xlink:type="simple">cytB</abbrev>) for this study, plus in last two rows accession numbers for the annotated mitogenomes submitted to GenBank for this study. All DNA vouchers are deposited in <abbrev xmlns:xlink="http://www.w3.org/1999/xlink" content-type="institution" xlink:title="University of British Columbia, Vancouver, BC, Canada" xlink:type="simple">DMPC</abbrev>.</p></caption><table><tbody><tr><td rowspan="1" colspan="1">Species</td><td rowspan="1" colspan="1">DNA voucher</td><td rowspan="1" colspan="1">Locality</td><td rowspan="1" colspan="1">
                <abbrev xmlns:xlink="http://www.w3.org/1999/xlink" xlink:title="cytochrome oxidase I" xlink:type="simple">COI</abbrev>
              </td><td rowspan="1" colspan="1">
                <abbrev xmlns:xlink="http://www.w3.org/1999/xlink" xlink:title="cytochrome B" xlink:type="simple">cytB</abbrev>
              </td></tr><tr><td rowspan="1" colspan="1"><italic><tp:taxon-name><tp:taxon-name-part taxon-name-part-type="genus" reg="Australopsylla">Australopsylla</tp:taxon-name-part> <tp:taxon-name-part taxon-name-part-type="species" reg="exotica">exotica</tp:taxon-name-part></tp:taxon-name></italic> Matsunaga &amp; Percy, sp. nov.</td><td rowspan="1" colspan="1">KM125aOaAusFl21, KM125aOaAusFs21</td><td rowspan="1" colspan="1">USA, Hawaiian Islands, O‘ahu, Wai‘anae Mountains</td><td rowspan="1" colspan="1"><ext-link xmlns:xlink="http://www.w3.org/1999/xlink" xlink:href="PX507502" ext-link-type="gen" xlink:type="simple">PX507502</ext-link>–<ext-link xmlns:xlink="http://www.w3.org/1999/xlink" xlink:href="PX507503" ext-link-type="gen" xlink:type="simple">PX507503</ext-link></td><td rowspan="1" colspan="1"><ext-link xmlns:xlink="http://www.w3.org/1999/xlink" xlink:href="PX527527" ext-link-type="gen" xlink:type="simple">PX527527</ext-link>–<ext-link xmlns:xlink="http://www.w3.org/1999/xlink" xlink:href="PX527528" ext-link-type="gen" xlink:type="simple">PX527528</ext-link></td></tr><tr><td rowspan="1" colspan="1"><italic><tp:taxon-name><tp:taxon-name-part taxon-name-part-type="genus" reg="Australopsylla">Australopsylla</tp:taxon-name-part></tp:taxon-name></italic> sp. <italic>sensu</italic> Tuthill and Taylor (<xref ref-type="bibr" rid="B140">1955</xref>: 237)</td><td rowspan="1" colspan="1">AuAusSpF01</td><td rowspan="1" colspan="1">Australia, ACT, Canberra, near CSIRO</td><td rowspan="1" colspan="1">
                <ext-link xmlns:xlink="http://www.w3.org/1999/xlink" xlink:href="PX507504" ext-link-type="gen" xlink:type="simple">PX507504</ext-link>
              </td><td rowspan="1" colspan="1">
                <ext-link xmlns:xlink="http://www.w3.org/1999/xlink" xlink:href="PX527529" ext-link-type="gen" xlink:type="simple">PX527529</ext-link>
              </td></tr><tr><td rowspan="1" colspan="1"><italic><tp:taxon-name><tp:taxon-name-part taxon-name-part-type="genus" reg="Blepharocosta">Blepharocosta</tp:taxon-name-part></tp:taxon-name></italic> Taylor, 1992 sp. [1992a]</td><td rowspan="1" colspan="1">AuBlephF02</td><td rowspan="1" colspan="1">Australia, NSW, Braidwood, north of Mongarlowe</td><td rowspan="1" colspan="1">
                <ext-link xmlns:xlink="http://www.w3.org/1999/xlink" xlink:href="PX507505" ext-link-type="gen" xlink:type="simple">PX507505</ext-link>
              </td><td rowspan="1" colspan="1">
                <ext-link xmlns:xlink="http://www.w3.org/1999/xlink" xlink:href="PX527530" ext-link-type="gen" xlink:type="simple">PX527530</ext-link>
              </td></tr><tr><td rowspan="1" colspan="1"><italic><tp:taxon-name><tp:taxon-name-part taxon-name-part-type="genus" reg="Ctenarytaina">Ctenarytaina</tp:taxon-name-part> <tp:taxon-name-part taxon-name-part-type="species" reg="eucalypti">eucalypti</tp:taxon-name-part></tp:taxon-name></italic> (Maskell, 1890)</td><td rowspan="1" colspan="1">Hi500MaCtenEucM14, Hi500MaCtenEucF14</td><td rowspan="1" colspan="1">USA, Hawaiian Islands, Maui, Makawao, Olinda Road</td><td rowspan="1" colspan="1"><ext-link xmlns:xlink="http://www.w3.org/1999/xlink" xlink:href="PX507506" ext-link-type="gen" xlink:type="simple">PX507506</ext-link>–<ext-link xmlns:xlink="http://www.w3.org/1999/xlink" xlink:href="PX507507" ext-link-type="gen" xlink:type="simple">PX507507</ext-link></td><td rowspan="1" colspan="1"><ext-link xmlns:xlink="http://www.w3.org/1999/xlink" xlink:href="PX527531" ext-link-type="gen" xlink:type="simple">PX527531</ext-link>–<ext-link xmlns:xlink="http://www.w3.org/1999/xlink" xlink:href="PX527532" ext-link-type="gen" xlink:type="simple">PX527532</ext-link></td></tr><tr><td rowspan="1" colspan="1"><italic><tp:taxon-name><tp:taxon-name-part taxon-name-part-type="genus" reg="Ctenarytaina">Ctenarytaina</tp:taxon-name-part> <tp:taxon-name-part taxon-name-part-type="species" reg="longicauda">longicauda</tp:taxon-name-part></tp:taxon-name></italic> Taylor, 1987</td><td rowspan="1" colspan="1">DPHi76CtenspF14</td><td rowspan="1" colspan="1">USA, Hawaiian Islands, O‘ahu, northern Ko‘olau Mountains</td><td rowspan="1" colspan="1">
                <ext-link xmlns:xlink="http://www.w3.org/1999/xlink" xlink:href="PX507508" ext-link-type="gen" xlink:type="simple">PX507508</ext-link>
              </td><td rowspan="1" colspan="1">
                <ext-link xmlns:xlink="http://www.w3.org/1999/xlink" xlink:href="PX527533" ext-link-type="gen" xlink:type="simple">PX527533</ext-link>
              </td></tr><tr><td rowspan="1" colspan="1"><italic><tp:taxon-name><tp:taxon-name-part taxon-name-part-type="genus" reg="Ctenarytaina">Ctenarytaina</tp:taxon-name-part> <tp:taxon-name-part taxon-name-part-type="species" reg="spatulata">spatulata</tp:taxon-name-part></tp:taxon-name></italic> Taylor, 1997</td><td rowspan="1" colspan="1">DPHi84CteneucF14</td><td rowspan="1" colspan="1">USA, Hawaiian Islands, O‘ahu, southern Ko‘olau Mountains</td><td rowspan="1" colspan="1">
                <ext-link xmlns:xlink="http://www.w3.org/1999/xlink" xlink:href="PX507509" ext-link-type="gen" xlink:type="simple">PX507509</ext-link>
              </td><td rowspan="1" colspan="1">
                <ext-link xmlns:xlink="http://www.w3.org/1999/xlink" xlink:href="PX527534" ext-link-type="gen" xlink:type="simple">PX527534</ext-link>
              </td></tr><tr><td rowspan="1" colspan="1"><italic><tp:taxon-name><tp:taxon-name-part taxon-name-part-type="genus" reg="Heteropsylla">Heteropsylla</tp:taxon-name-part> <tp:taxon-name-part taxon-name-part-type="species" reg="cubana">cubana</tp:taxon-name-part></tp:taxon-name></italic> Crawford, 1914</td><td rowspan="1" colspan="1">DPHi36-13</td><td rowspan="1" colspan="1">USA, Hawaiian Islands, Hawai‘i south of Waimea</td><td rowspan="1" colspan="1">
                <ext-link xmlns:xlink="http://www.w3.org/1999/xlink" xlink:href="PX507510" ext-link-type="gen" xlink:type="simple">PX507510</ext-link>
              </td><td rowspan="1" colspan="1">
                <ext-link xmlns:xlink="http://www.w3.org/1999/xlink" xlink:href="PX527535" ext-link-type="gen" xlink:type="simple">PX527535</ext-link>
              </td></tr><tr><td rowspan="1" colspan="1"><italic><tp:taxon-name><tp:taxon-name-part taxon-name-part-type="genus" reg="Phellopsylla">Phellopsylla</tp:taxon-name-part></tp:taxon-name></italic> Taylor, 1960 sp.</td><td rowspan="1" colspan="1">AuPhelloF02</td><td rowspan="1" colspan="1">Australia, NSW, Braidwood, north of Mongarlowe</td><td rowspan="1" colspan="1">
                <ext-link xmlns:xlink="http://www.w3.org/1999/xlink" xlink:href="PX507511" ext-link-type="gen" xlink:type="simple">PX507511</ext-link>
              </td><td rowspan="1" colspan="1">
                <ext-link xmlns:xlink="http://www.w3.org/1999/xlink" xlink:href="PX527536" ext-link-type="gen" xlink:type="simple">PX527536</ext-link>
              </td></tr><tr><td rowspan="1" colspan="1"><italic><tp:taxon-name><tp:taxon-name-part taxon-name-part-type="genus" reg="Platyobria">Platyobria</tp:taxon-name-part></tp:taxon-name></italic> Taylor, 1987 sp. [1987c]</td><td rowspan="1" colspan="1">DPErioAu03</td><td rowspan="1" colspan="1">Australia, Tasmania</td><td rowspan="1" colspan="1">
                <ext-link xmlns:xlink="http://www.w3.org/1999/xlink" xlink:href="PX507512" ext-link-type="gen" xlink:type="simple">PX507512</ext-link>
              </td><td rowspan="1" colspan="1">
                <ext-link xmlns:xlink="http://www.w3.org/1999/xlink" xlink:href="PX527537" ext-link-type="gen" xlink:type="simple">PX527537</ext-link>
              </td></tr><tr><td rowspan="1" colspan="1"><italic><tp:taxon-name><tp:taxon-name-part taxon-name-part-type="genus" reg="Platyobria">Platyobria</tp:taxon-name-part></tp:taxon-name></italic> Taylor, 1987 sp. [1987c]</td><td rowspan="1" colspan="1">TasPlatySpF03</td><td rowspan="1" colspan="1">Australia, Tasmania, ~4 km NE of Lilydale</td><td rowspan="1" colspan="1">
                <ext-link xmlns:xlink="http://www.w3.org/1999/xlink" xlink:href="PX507513" ext-link-type="gen" xlink:type="simple">PX507513</ext-link>
              </td><td rowspan="1" colspan="1">
                <ext-link xmlns:xlink="http://www.w3.org/1999/xlink" xlink:href="PX527538" ext-link-type="gen" xlink:type="simple">PX527538</ext-link>
              </td></tr><tr><td rowspan="1" colspan="1">Species</td><td rowspan="1" colspan="1"><xref ref-type="bibr" rid="B110">Percy et al. 2018</xref> code</td><td rowspan="1" colspan="1">Locality</td><td rowspan="1" colspan="2">Annotated mitochondrial genome</td></tr><tr><td rowspan="1" colspan="1"><italic><tp:taxon-name><tp:taxon-name-part taxon-name-part-type="genus" reg="Australopsylla">Australopsylla</tp:taxon-name-part> <tp:taxon-name-part taxon-name-part-type="species" reg="carinata">carinata</tp:taxon-name-part></tp:taxon-name></italic> (Froggatt, 1900)</td><td rowspan="1" colspan="1">DP1.idba.109</td><td rowspan="1" colspan="1">Australia, ACT, Namadgi</td><td rowspan="1" colspan="2">
                <ext-link xmlns:xlink="http://www.w3.org/1999/xlink" xlink:href="PX549493" ext-link-type="gen" xlink:type="simple">PX549493</ext-link>
              </td></tr><tr><td rowspan="1" colspan="1"><italic><tp:taxon-name><tp:taxon-name-part taxon-name-part-type="genus" reg="Australopsylla">Australopsylla</tp:taxon-name-part> <tp:taxon-name-part taxon-name-part-type="species" reg="revoluta">revoluta</tp:taxon-name-part></tp:taxon-name></italic> (Froggatt, 1900)</td><td rowspan="1" colspan="1">DP2.idba.142_circ</td><td rowspan="1" colspan="1">Australia, ACT, Tharwa</td><td rowspan="1" colspan="2">
                <ext-link xmlns:xlink="http://www.w3.org/1999/xlink" xlink:href="PX549492" ext-link-type="gen" xlink:type="simple">PX549492</ext-link>
              </td></tr></tbody></table></table-wrap></tp:treatment-sec><ref-list><ref id="B41"><mixed-citation xmlns:xlink="http://www.w3.org/1999/xlink" xlink:type="simple">Froggatt WW (1900) Australian <tp:taxon-name><tp:taxon-name-part taxon-name-part-type="family">Psyllidae</tp:taxon-name-part></tp:taxon-name>. Proceedings of the Linnean Society of New South Wales 25: 250–302. <ext-link xlink:href="https://www.biodiversitylibrary.org/page/6599911" ext-link-type="uri" xlink:type="simple">https://www.biodiversitylibrary.org/page/6599911</ext-link></mixed-citation></ref><ref id="B140"><mixed-citation xmlns:xlink="http://www.w3.org/1999/xlink" xlink:type="simple">Tuthill LD, Taylor KL (1955) Australian genera of the family <tp:taxon-name><tp:taxon-name-part taxon-name-part-type="family">Psyllidae</tp:taxon-name-part></tp:taxon-name> (<tp:taxon-name><tp:taxon-name-part taxon-name-part-type="order">Hemiptera</tp:taxon-name-part></tp:taxon-name>: <tp:taxon-name><tp:taxon-name-part taxon-name-part-type="suborder">Homoptera</tp:taxon-name-part></tp:taxon-name>). Australian Journal of Zoology 3: 227–257. <ext-link xlink:href="10.1071/ZO9550227" ext-link-type="doi" xlink:type="simple">https://doi.org/10.1071/ZO9550227</ext-link></mixed-citation></ref><ref id="B55"><mixed-citation xmlns:xlink="http://www.w3.org/1999/xlink" xlink:type="simple">Hollis D (2004) Australian <tp:taxon-name><tp:taxon-name-part taxon-name-part-type="superfamily">Psylloidea</tp:taxon-name-part></tp:taxon-name>: Jumping Plantlice and Lerp Insects. Australian Biological Resources Study, Canberra, 216 pp.</mixed-citation></ref><ref id="B79"><mixed-citation xmlns:xlink="http://www.w3.org/1999/xlink" xlink:type="simple">Martoni F, Bartlett JS, Moir ML, Steinbauer MJ, Taylor GS (2024) An annotated check­list with a key to the genera of Australian psyllids (<tp:taxon-name><tp:taxon-name-part taxon-name-part-type="order">Hemiptera</tp:taxon-name-part></tp:taxon-name>: <tp:taxon-name><tp:taxon-name-part taxon-name-part-type="suborder">Sternorrhyncha</tp:taxon-name-part></tp:taxon-name>: Psyl­loidea). Zootaxa 5500(1): 1–213. <ext-link xlink:href="10.11646/zootaxa.5500.1.1" ext-link-type="doi" xlink:type="simple">https://doi.org/10.11646/zootaxa.5500.1.1</ext-link></mixed-citation></ref><ref id="B110"><mixed-citation xmlns:xlink="http://www.w3.org/1999/xlink" xlink:type="simple">Percy DM, Crampton-Platt A, Sveinsson S, Lemmon AR, Lemmon EM, Ouvrard D, Burckhardt D (2018) Resolving the psyllid tree of life: Phylogenomic analyses of the superfamily <tp:taxon-name><tp:taxon-name-part taxon-name-part-type="superfamily">Psylloidea</tp:taxon-name-part></tp:taxon-name> (<tp:taxon-name><tp:taxon-name-part taxon-name-part-type="order">Hemiptera</tp:taxon-name-part></tp:taxon-name>). Systematic Entomology 43(4): 762–776. <ext-link xlink:href="10.1111/syen.12302" ext-link-type="doi" xlink:type="simple">https://doi.org/10.1111/syen.12302</ext-link></mixed-citation></ref><ref id="B19"><mixed-citation xmlns:xlink="http://www.w3.org/1999/xlink" xlink:type="simple">Burckhardt D, Ouvrard D, Percy DM (2021) An updated classification of the jumping plant-lice (<tp:taxon-name><tp:taxon-name-part taxon-name-part-type="order">Hemiptera</tp:taxon-name-part></tp:taxon-name>: <tp:taxon-name><tp:taxon-name-part taxon-name-part-type="superfamily">Psylloidea</tp:taxon-name-part></tp:taxon-name>) integrating molecular and morphological evidence. European Journal of Taxonomy 736(1): 137–182. <ext-link xlink:href="10.5852/ejt.2021.736.1257" ext-link-type="doi" xlink:type="simple">https://doi.org/10.5852/ejt.2021.736.1257</ext-link></mixed-citation></ref><ref id="B130"><mixed-citation xmlns:xlink="http://www.w3.org/1999/xlink" xlink:type="simple">Taylor KL (1987a) Revision of <italic><tp:taxon-name><tp:taxon-name-part taxon-name-part-type="genus">Eucalyptolyma</tp:taxon-name-part></tp:taxon-name></italic> Froggatt (<tp:taxon-name><tp:taxon-name-part taxon-name-part-type="suborder">Homoptera</tp:taxon-name-part></tp:taxon-name>: <tp:taxon-name><tp:taxon-name-part taxon-name-part-type="superfamily">Psylloidea</tp:taxon-name-part></tp:taxon-name>) with two new genera of Australian psyllids. Journal of the Australian Entomological Society 26: 97–127. <ext-link xlink:href="10.1111/j.1440-6055.1987.tb00270.x" ext-link-type="doi" xlink:type="simple">https://doi.org/10.1111/j.1440-6055.1987.tb00270.x</ext-link></mixed-citation></ref><ref id="B134"><mixed-citation xmlns:xlink="http://www.w3.org/1999/xlink" xlink:type="simple">Taylor KL (1992a) <italic><tp:taxon-name><tp:taxon-name-part taxon-name-part-type="genus">Blepharocosta</tp:taxon-name-part></tp:taxon-name></italic>, a new genus of Australian <tp:taxon-name><tp:taxon-name-part taxon-name-part-type="subfamily">Spondyliaspidinae</tp:taxon-name-part></tp:taxon-name> (<tp:taxon-name><tp:taxon-name-part taxon-name-part-type="order">Hemiptera</tp:taxon-name-part></tp:taxon-name>: <tp:taxon-name><tp:taxon-name-part taxon-name-part-type="superfamily">Psylloidea</tp:taxon-name-part></tp:taxon-name>). Invertebrate Taxonomy 6: 131–141. <ext-link xlink:href="10.1071/IT9920131" ext-link-type="doi" xlink:type="simple">https://doi.org/10.1071/IT9920131</ext-link></mixed-citation></ref><ref id="B135"><mixed-citation xmlns:xlink="http://www.w3.org/1999/xlink" xlink:type="simple">Taylor KL (1992b) Two new species of <italic><tp:taxon-name><tp:taxon-name-part taxon-name-part-type="genus">Cardiaspina</tp:taxon-name-part></tp:taxon-name></italic> Crawford (<tp:taxon-name><tp:taxon-name-part taxon-name-part-type="order">Hemiptera</tp:taxon-name-part></tp:taxon-name>: <tp:taxon-name><tp:taxon-name-part taxon-name-part-type="family">Psyllidae</tp:taxon-name-part></tp:taxon-name>) from Western Australia and Tasmania. Journal of the Australian Entomological Society 31: 171–175. <ext-link xlink:href="10.1111/j.1440-6055.1992.tb00475.x" ext-link-type="doi" xlink:type="simple">https://doi.org/10.1111/j.1440-6055.1992.tb00475.x</ext-link></mixed-citation></ref></ref-list></tp:taxon-treatment>
