# Supplementary material for: Checklist of the adventive psyllids (Hemiptera, Psylloidea) of the Hawaiian Islands, including new state records, identification key, and description of a new species of Australopsylla
Source: Zookeys. 2026 May 5;1279:1–56. doi: 10.3897/zookeys.1279.178071 (PMC13169212; doi:10.3897/zookeys.1279.178071)
Supplement: XML Treatment for Australopsylla exotica [file zookeys.1279.178071-treatment3.xml]

<!DOCTYPE tp:taxon-treatment
  PUBLIC "-//TaxonX//DTD Taxonomic Treatment Publishing DTD v0 20100105//EN" "tax-treatment-NSO.dtd">
<tp:taxon-treatment xmlns:tp="http://www.plazi.org/taxpub"><tp:treatment-meta><kwd-group><label>Taxon classification</label><kwd>
                  <named-content content-type="kingdom">Animalia</named-content>
                </kwd><kwd>
                  <named-content content-type="order">Hemiptera</named-content>
                </kwd><kwd>
                  <named-content content-type="family">Aphalaridae</named-content>
                </kwd></kwd-group><mixed-citation publication-type="journal"><person-group><name><surname>Matsunaga</surname><given-names>Janis N.</given-names></name><name><surname>Magnacca</surname><given-names>Karl N.</given-names></name><name><surname>Krushelnycky</surname><given-names>Paul D.</given-names></name><name><surname>Percy</surname><given-names>Diana M.</given-names></name></person-group><article-title>Checklist of the adventive psyllids (<tp:taxon-name><tp:taxon-name-part taxon-name-part-type="order" reg="Hemiptera">Hemiptera</tp:taxon-name-part></tp:taxon-name>, <tp:taxon-name><tp:taxon-name-part taxon-name-part-type="superfamily" reg="Psylloidea">Psylloidea</tp:taxon-name-part></tp:taxon-name>) of the Hawaiian Islands, including new state records, identification key, and description of a new species of <italic><tp:taxon-name><tp:taxon-name-part taxon-name-part-type="genus" reg="Australopsylla">Australopsylla</tp:taxon-name-part></tp:taxon-name></italic></article-title><source>Zookeys</source><day>05</day><month>05</month><year>2026</year><volume>1279</volume><fpage>1</fpage><lpage>56</lpage><pub-id pub-id-type="doi">10.3897/zookeys.1279.178071</pub-id></mixed-citation></tp:treatment-meta><tp:nomenclature><tp:taxon-name><object-id xmlns:xlink="http://www.w3.org/1999/xlink" content-type="arpha" xlink:type="simple">6F298CD6-12E8-5A6A-8ABD-44EDDDCC448A</object-id>
                        		<tp:taxon-name-part taxon-name-part-type="genus" reg="Australopsylla">Australopsylla</tp:taxon-name-part> <tp:taxon-name-part taxon-name-part-type="species" reg="exotica">exotica</tp:taxon-name-part>
                        	
                        		<object-id xmlns:xlink="http://www.w3.org/1999/xlink" content-type="zoobank" xlink:type="simple">https://zoobank.org/0DBD09F0-B3F4-4F65-A647-3FE253E60996</object-id>
                        	</tp:taxon-name><tp:taxon-authority>Matsunaga &amp; Percy</tp:taxon-authority><tp:taxon-status xmlns:xlink="http://www.w3.org/1999/xlink" xlink:type="simple">sp. nov.</tp:taxon-status><xref ref-type="fig" rid="F7">Figs 7C–H</xref><xref ref-type="fig" rid="F8">, 8E–L</xref><xref ref-type="fig" rid="F9">, 9A–K</xref><xref ref-type="fig" rid="F11">, 11A–E</xref><xref ref-type="fig" rid="F12">, 12A–K</xref><xref ref-type="fig" rid="F13">, 13A–F</xref></tp:nomenclature><tp:treatment-sec sec-type="Type locality"><title>Type locality.</title><p>USA, Hawaiian Islands, O‘ahu, Hale‘iwa; <named-content xmlns:xlink="http://www.w3.org/1999/xlink" content-type="dwc:verbatimCoordinates" xlink:type="simple">21.6440°N, 158.0355°W</named-content>.</p></tp:treatment-sec><tp:treatment-sec sec-type="Type material"><title>Type material.</title><p><bold><italic>Holotype</italic></bold>: USA – Hawaiian Islands • ♂; O‘ahu, Hale‘iwa; <named-content xmlns:xlink="http://www.w3.org/1999/xlink" content-type="dwc:verbatimCoordinates" xlink:type="simple">21.6440°N, 158.0355°W</named-content>; 29 Mar. 2019; A. Tateno, J. Yalemar &amp; D. Cho leg.; ex <italic><tp:taxon-name><tp:taxon-name-part taxon-name-part-type="genus" reg="Eucalyptus">Eucalyptus</tp:taxon-name-part> <tp:taxon-name-part taxon-name-part-type="species" reg="robusta">robusta</tp:taxon-name-part></tp:taxon-name></italic>; coll. 2019-056; slide-mounted; <named-content xmlns:xlink="http://www.w3.org/1999/xlink" content-type="dwc:institutional_code" xlink:title="Bernice Pauahi Bishop Museum" xlink:href="https://scientific-collections.gbif.org/institution/fdee1b94-e933-4a6e-9a85-05cc39a085a6" xlink:type="simple">BPBM</named-content>. <bold><italic>Paratypes</italic></bold>: USA – Hawaiian Islands • 1 ♂, 3 immatures; as for holotype; slide-mounted; <named-content xmlns:xlink="http://www.w3.org/1999/xlink" content-type="dwc:institutional_code" xlink:title="Bernice Pauahi Bishop Museum" xlink:href="https://scientific-collections.gbif.org/institution/fdee1b94-e933-4a6e-9a85-05cc39a085a6" xlink:type="simple">BPBM</named-content> • 1 ♂, 4 ♀; O‘ahu; Wai‘anae Mountains, Ka‘ala Rd., 3<sup>rd</sup> Gate; <named-content xmlns:xlink="http://www.w3.org/1999/xlink" content-type="dwc:verbatimCoordinates" xlink:type="simple">21.5414°N, 158.1602°W</named-content>; 01 Jun. 2021; K.N. Magnacca leg; ex <italic><tp:taxon-name><tp:taxon-name-part taxon-name-part-type="genus" reg="Eucalyptus">Eucalyptus</tp:taxon-name-part></tp:taxon-name></italic> sp.; coll. 2021-125; slide-mounted; <named-content xmlns:xlink="http://www.w3.org/1999/xlink" content-type="dwc:institutional_code" xlink:title="Bernice Pauahi Bishop Museum" xlink:href="https://scientific-collections.gbif.org/institution/fdee1b94-e933-4a6e-9a85-05cc39a085a6" xlink:type="simple">BPBM</named-content> • 1 ♀; O‘ahu; southern Wai‘anae Mountains, Pālehua; <named-content xmlns:xlink="http://www.w3.org/1999/xlink" content-type="dwc:verbatimCoordinates" xlink:type="simple">21.3954°N, 158.1024°W</named-content>; 770 m; 23 Sep. 2021; K.N. Magnacca leg.; ex <italic><tp:taxon-name><tp:taxon-name-part taxon-name-part-type="genus" reg="Eucalyptus">Eucalyptus</tp:taxon-name-part> <tp:taxon-name-part taxon-name-part-type="species" reg="robusta">robusta</tp:taxon-name-part></tp:taxon-name></italic>; coll. 2021-202b; slide-mounted; <named-content xmlns:xlink="http://www.w3.org/1999/xlink" content-type="dwc:institutional_code" xlink:title="Bernice Pauahi Bishop Museum" xlink:href="https://scientific-collections.gbif.org/institution/fdee1b94-e933-4a6e-9a85-05cc39a085a6" xlink:type="simple">BPBM</named-content>; • 2 ♀; O‘ahu; Palikea Trail; <named-content xmlns:xlink="http://www.w3.org/1999/xlink" content-type="dwc:verbatimCoordinates" xlink:type="simple">21.404557°N, 158.098087°W</named-content>; 23 Sep. 2021; J.N. Matsunaga &amp; K.N. Magnacca leg; ex <italic><tp:taxon-name><tp:taxon-name-part taxon-name-part-type="genus" reg="Eucalyptus">Eucalyptus</tp:taxon-name-part> <tp:taxon-name-part taxon-name-part-type="species" reg="robusta">robusta</tp:taxon-name-part></tp:taxon-name></italic>; coll. 2021-202a; slide mounted; <named-content xmlns:xlink="http://www.w3.org/1999/xlink" content-type="dwc:institutional_code" xlink:title="Bernice Pauahi Bishop Museum" xlink:href="https://scientific-collections.gbif.org/institution/fdee1b94-e933-4a6e-9a85-05cc39a085a6" xlink:type="simple">BPBM</named-content>.</p></tp:treatment-sec><tp:treatment-sec sec-type="Other material examined"><title>Other material examined.</title><p>USA – Hawaiian Islands • 1 ♂, 1 ♀; O‘ahu, southern Wai‘anae Mountains, Pālehua; <named-content xmlns:xlink="http://www.w3.org/1999/xlink" content-type="dwc:verbatimCoordinates" xlink:type="simple">21.3954°N, 158.1024°W</named-content>; 770 m; 23 Sep. 2021; K.N. Magnacca leg.; ex <italic><tp:taxon-name><tp:taxon-name-part taxon-name-part-type="genus" reg="Eucalyptus">Eucalyptus</tp:taxon-name-part> <tp:taxon-name-part taxon-name-part-type="species" reg="robusta">robusta</tp:taxon-name-part></tp:taxon-name></italic>; coll. 2021-202b; <named-content xmlns:xlink="http://www.w3.org/1999/xlink" content-type="dwc:institutional_code" xlink:title="Bernice Pauahi Bishop Museum" xlink:href="https://scientific-collections.gbif.org/institution/fdee1b94-e933-4a6e-9a85-05cc39a085a6" xlink:type="simple">BPBM</named-content> • 20 immatures, O‘ahu, Kāne‘ohe; <named-content xmlns:xlink="http://www.w3.org/1999/xlink" content-type="dwc:verbatimCoordinates" xlink:type="simple">21.4133°N, 157.8004°W</named-content>; 01 Jan. 2025; J.N. Matsunaga leg.; ex <italic><tp:taxon-name><tp:taxon-name-part taxon-name-part-type="genus" reg="Eucalyptus">Eucalyptus</tp:taxon-name-part> <tp:taxon-name-part taxon-name-part-type="species" reg="robusta">robusta</tp:taxon-name-part></tp:taxon-name></italic>; <named-content xmlns:xlink="http://www.w3.org/1999/xlink" content-type="dwc:institutional_code" xlink:title="Bernice Pauahi Bishop Museum" xlink:href="https://scientific-collections.gbif.org/institution/fdee1b94-e933-4a6e-9a85-05cc39a085a6" xlink:type="simple">BPBM</named-content> • 2 ♂; O‘ahu, Wahiawā, Schofield Barracks Army Base; <named-content xmlns:xlink="http://www.w3.org/1999/xlink" content-type="dwc:verbatimCoordinates" xlink:type="simple">21.4923°N, 158.0500°W</named-content>; 12 Mar. 2019; A. Tateno, J. Yalemar &amp; D. Niide leg.; ex <italic><tp:taxon-name><tp:taxon-name-part taxon-name-part-type="genus" reg="Eucalyptus">Eucalyptus</tp:taxon-name-part> <tp:taxon-name-part taxon-name-part-type="species" reg="robusta">robusta</tp:taxon-name-part></tp:taxon-name></italic>; coll. 2019-043; <named-content xmlns:xlink="http://www.w3.org/1999/xlink" content-type="dwc:institutional_code" xlink:title="Bernice Pauahi Bishop Museum" xlink:href="https://scientific-collections.gbif.org/institution/fdee1b94-e933-4a6e-9a85-05cc39a085a6" xlink:type="simple">BPBM</named-content> • 2 ♀; Kaua‘i, Kōke‘e Road; <named-content xmlns:xlink="http://www.w3.org/1999/xlink" content-type="dwc:verbatimCoordinates" xlink:type="simple">22.0380°N, 159.6665°W</named-content>; 760 m; 28 Apr 2025; K.N. Magnacca leg.; sweeping <italic><tp:taxon-name><tp:taxon-name-part taxon-name-part-type="genus" reg="Eucalyptus">Eucalyptus</tp:taxon-name-part></tp:taxon-name></italic> sp.; <named-content xmlns:xlink="http://www.w3.org/1999/xlink" content-type="dwc:institutional_code" xlink:title="Bernice Pauahi Bishop Museum" xlink:href="https://scientific-collections.gbif.org/institution/fdee1b94-e933-4a6e-9a85-05cc39a085a6" xlink:type="simple">BPBM</named-content>.</p></tp:treatment-sec><tp:treatment-sec sec-type="Diagnosis"><title>Diagnosis.</title><p>Morphologically, <italic><tp:taxon-name><tp:taxon-name-part taxon-name-part-type="genus" reg="Australopsylla">A.</tp:taxon-name-part> <tp:taxon-name-part taxon-name-part-type="species" reg="exotica">exotica</tp:taxon-name-part></tp:taxon-name></italic> can be distinguished from <italic><tp:taxon-name><tp:taxon-name-part taxon-name-part-type="genus" reg="Australopsylla">A.</tp:taxon-name-part> <tp:taxon-name-part taxon-name-part-type="species" reg="carinata">carinata</tp:taxon-name-part></tp:taxon-name></italic> by the presence of sexual dimorphism in forewing coloration, and from <italic><tp:taxon-name><tp:taxon-name-part taxon-name-part-type="genus" reg="Australopsylla">A.</tp:taxon-name-part> <tp:taxon-name-part taxon-name-part-type="species" reg="revoluta">revoluta</tp:taxon-name-part></tp:taxon-name></italic>, which shares sexual forewing dimorphism with <italic><tp:taxon-name><tp:taxon-name-part taxon-name-part-type="genus" reg="Australopsylla">A.</tp:taxon-name-part> <tp:taxon-name-part taxon-name-part-type="species" reg="exotica">exotica</tp:taxon-name-part></tp:taxon-name></italic>, by the type and extent of pattern in the apical portion of female forewings (Fig. <xref ref-type="fig" rid="F7">7A–D</xref>). Additionally, <italic><tp:taxon-name><tp:taxon-name-part taxon-name-part-type="genus" reg="Australopsylla">A.</tp:taxon-name-part> <tp:taxon-name-part taxon-name-part-type="species" reg="exotica">exotica</tp:taxon-name-part></tp:taxon-name></italic> is a smaller species than the other two (Table <xref ref-type="table" rid="T2">2</xref>). The structure of head, thorax, legs, and female terminalia are generally similar in all three species, with species-specific differences highlighted in the diagnostic key for <italic><tp:taxon-name><tp:taxon-name-part taxon-name-part-type="genus" reg="Australopsylla">Australopsylla</tp:taxon-name-part></tp:taxon-name></italic> adults (provided at the end of the checklist), as well as in Table <xref ref-type="table" rid="T2">2</xref> and the Systematics section for <italic><tp:taxon-name><tp:taxon-name-part taxon-name-part-type="genus" reg="Australopsylla">A.</tp:taxon-name-part> <tp:taxon-name-part taxon-name-part-type="species" reg="exotica">exotica</tp:taxon-name-part></tp:taxon-name></italic> (below).</p></tp:treatment-sec><tp:treatment-sec sec-type="Description"><title>Description.</title><p><bold><italic>Adult color and structure</italic></bold>. General color light to mid-green, with some orange to orange-brown on the dorsum of thorax and head, and darker brown on the apical portion of the abdomen and terminalia of the female; forewing veins light brown, membrane ochreous, uniformly so in males, but with a distinctly darker brown apical third of forewing in females consisting of brown spots and a brown band around the apical margin (Fig. <xref ref-type="fig" rid="F13">13A, B</xref>). Head narrower than, or equal to, width of thorax, deflexed downwards ca 50–60° from longitudinal axis of body (Figs <xref ref-type="fig" rid="F8">8K</xref>, <xref ref-type="fig" rid="F13">13A</xref>); coronal suture distinct; occipital sclerite developed into a preocular tubercule (Fig. <xref ref-type="fig" rid="F8">8E</xref>); genal processes well developed and contiguous for most of the length, shorter than vertex length, broad and bluntly rounded in lateral view, in dorsal view somewhat rectangular and angular laterally (Fig. <xref ref-type="fig" rid="F8">8E, J</xref>). Distal proboscis segment extremely short (Fig. <xref ref-type="fig" rid="F8">8I</xref>). Antenna 10-segmented, longer than head width (<abbrev xmlns:xlink="http://www.w3.org/1999/xlink" xlink:title="ratio antennal length:head width" xlink:type="simple">AL:HW</abbrev> 1.2–1.4) (Fig. <xref ref-type="fig" rid="F8">8F</xref>), segment 3 longest, length of segments 4–9 subequal, segment 10 ~ 0.5× length of segment 9, a single subapical rhinarium on each of segments 4, 6, 8, and 9, and one or two small rhinaria apically on segment 10 (and possibly segment 5); segment 10 with a single terminal seta as long as segment, and a short blunt seta subapically (Fig. <xref ref-type="fig" rid="F8">8G, H</xref>). Thorax well arched (Figs <xref ref-type="fig" rid="F8">8K</xref>, <xref ref-type="fig" rid="F13">13A</xref>). Legs relatively short and stout (Fig. <xref ref-type="fig" rid="F9">9A</xref>); hind leg coxa swollen into a rectangular projection with small blunt tubercle, but without distinct meracanthus (Fig. <xref ref-type="fig" rid="F9">9A, B</xref>); metafemur short, slightly inflated sub-basally (Fig. <xref ref-type="fig" rid="F9">9A</xref>); metatibia length subequal to head width, longer than metafemur, with prominent basal genual spine (Fig. <xref ref-type="fig" rid="F9">9C</xref>), inflated apically with a crown of 6(7) sclerotized spurs arranged in two groups (Fig. <xref ref-type="fig" rid="F9">9D</xref>), one spur often more petiolate and separated from other spurs by unsclerotized setae (Fig. <xref ref-type="fig" rid="F9">9E</xref>); metatarsal segments subequal in length, proximal segment with two lateral spurs (Fig. <xref ref-type="fig" rid="F9">9D</xref>). Forewing length 2.7–3.7× head width, more or less parallel-sided, slightly wider apically, apex broadly rounded (Fig. <xref ref-type="fig" rid="F7">7C, D</xref>); costal break present, pterostigma well developed (length ~ 0.4× forewing length); costal margin with fringe of short setae (Fig. <xref ref-type="fig" rid="F7">7E</xref>) and minute setae bordering veins (Fig. <xref ref-type="fig" rid="F7">7H</xref>), veins with transverse ridges (Fig. <xref ref-type="fig" rid="F7">7G</xref>); vein Rs length ~ 0.7× wing length, slightly curved medially towards fore margin, vein M longer than its branches, veins M+Cu and Cu subequal in length, both cells cu<sub>1</sub> and m<sub>1</sub> elongate and narrow, vein Cu<sub>1a</sub> strongly arched, vein Cu<sub>1b</sub> termination curved to wing margin (Fig. <xref ref-type="fig" rid="F7">7C, D</xref>); membrane with surface spinules present in all cells, densely distributed throughout cells at apex (Fig. <xref ref-type="fig" rid="F7">7F</xref>), more sparsely distributed anteriorly with spinule-free bands along veins (Fig. <xref ref-type="fig" rid="F7">7H</xref>), lacking radular spine clusters. Hindwing broad, length ~ 0.8× forewing length, costal margin slightly sinuate, venation prominent, apex broadly rounded (Fig. <xref ref-type="fig" rid="F7">7C</xref> below). Male terminalia as in Fig. <xref ref-type="fig" rid="F11">11A–E</xref>; proctiger two-segmented, total length 1.5× length of paramere, basal segment, in lateral view more or less parallel-sided, hardly produced posteriorly, apical segment short, tubular, length ~ 0.3× length of basal segment; subgenital plate rounded, in lateral view with dorsal margin sinuous (Fig. <xref ref-type="fig" rid="F11">11A</xref>); paramere, in lateral view, wedge-shaped, narrowest at the base, expanding evenly and gradually to apex, exterior surface convex, interior surface concave with a row of sclerotized pegs along the apical margin, exterior surface with short simple setae, interior surface with longer, sometimes stout, simple setae, in posterior view, curving outwards in basal portion and inwards towards apex (Fig. <xref ref-type="fig" rid="F11">11B–D</xref>). Aedeagus distal segment short, pear-shaped, expanding towards apex, apex rounded bearing a recurved spine dorsally (Fig. <xref ref-type="fig" rid="F11">11E</xref>). Female terminalia as in Fig. <xref ref-type="fig" rid="F9">9F</xref>, short; proctiger 0.6× head width, dorsal surface with two raised humps anterior to and either side of anal ring, and a small, irregularly rounded pore in depression between humps anterior of anal ring, apex bluntly rounded (Fig. <xref ref-type="fig" rid="F9">9F–I</xref>); anal ring relatively large (length 0.3× proctiger length), heart-shaped, composed of a double row of cells that are discontinuous for a short, mid-anterior section (Fig. <xref ref-type="fig" rid="F9">9I</xref>); subgenital plate very short (length 0.5× proctiger length), apex blunt and slightly cleft medially (Fig. <xref ref-type="fig" rid="F9">9K</xref>); ovipositor dorsal valves apices with a series of ridges (Fig. <xref ref-type="fig" rid="F9">9L</xref>).</p><fig id="F8" position="float" orientation="portrait"><object-id xmlns:xlink="http://www.w3.org/1999/xlink" content-type="doi" xlink:type="simple">10.3897/zookeys.1279.178071.figure8</object-id><object-id xmlns:xlink="http://www.w3.org/1999/xlink" content-type="arpha" xlink:type="simple">97D4901A-4407-53E1-AB66-A5DDB67C80EC</object-id><label>Figure 8.</label><caption><p><italic><tp:taxon-name><tp:taxon-name-part taxon-name-part-type="genus" reg="Australopsylla">Australopsylla</tp:taxon-name-part></tp:taxon-name></italic> spp. <bold>A, B</bold>. <italic><tp:taxon-name><tp:taxon-name-part taxon-name-part-type="genus" reg="Australopsylla">Australopsylla</tp:taxon-name-part> <tp:taxon-name-part taxon-name-part-type="species" reg="carinata">carinata</tp:taxon-name-part></tp:taxon-name></italic>: <bold>A</bold>. Head (preocular tubercule arrowed); <bold>B</bold>. Head and antenna; <bold>C, D</bold>. <italic><tp:taxon-name><tp:taxon-name-part taxon-name-part-type="genus" reg="Australopsylla">A.</tp:taxon-name-part> <tp:taxon-name-part taxon-name-part-type="species" reg="revoluta">revoluta</tp:taxon-name-part></tp:taxon-name></italic>: <bold>C</bold>. Head (preocular tubercule arrowed); <bold>D</bold>. Head and antenna; <bold>E–L</bold>. <italic><tp:taxon-name><tp:taxon-name-part taxon-name-part-type="genus" reg="Australopsylla">A.</tp:taxon-name-part> <tp:taxon-name-part taxon-name-part-type="species" reg="exotica">exotica</tp:taxon-name-part></tp:taxon-name></italic> Matsunaga &amp; Percy, sp. nov.: <bold>E</bold>. Head (preocular tubercule arrowed); <bold>F</bold>. Head and antenna; <bold>G</bold>. Terminal antennal segments; <bold>H</bold>. Antennal segment 10 (two unequal terminal setae in grey); <bold>I</bold>. Clypeus and proboscis; <bold>J</bold>. Head and proboscis (lateral view); <bold>K</bold>. Female in lateral view; <bold>L</bold>. Head and thorax in dorsal view.</p></caption><graphic xmlns:xlink="http://www.w3.org/1999/xlink" xlink:href="zookeys-1279-001_article-178071__-g008.jpg" id="oo_1625046.jpg" position="float" orientation="portrait" xlink:type="simple"><uri content-type="original_file" xlink:type="simple">https://binary.pensoft.net/fig/1625046</uri></graphic></fig><fig id="F9" position="float" orientation="portrait"><object-id xmlns:xlink="http://www.w3.org/1999/xlink" content-type="doi" xlink:type="simple">10.3897/zookeys.1279.178071.figure9</object-id><object-id xmlns:xlink="http://www.w3.org/1999/xlink" content-type="arpha" xlink:type="simple">9C61D1FD-C838-5FC7-BBFB-EF1276EB484F</object-id><label>Figure 9.</label><caption><p><italic><tp:taxon-name><tp:taxon-name-part taxon-name-part-type="genus" reg="Australopsylla">Australopsylla</tp:taxon-name-part> <tp:taxon-name-part taxon-name-part-type="species" reg="exotica">exotica</tp:taxon-name-part></tp:taxon-name></italic> Matsunaga &amp; Percy, sp. nov.: <bold>A</bold>. Hind leg showing metafemur sub-basal inflation (arrow); <bold>B</bold>. Coxa swelling with blunt tubercle (arrow); <bold>C</bold>. Genual spine (arrow); <bold>D</bold>. Apex of metatibia and metatarsus; <bold>E</bold>. Apex of metatibia with isolated spur (arrow); <bold>F</bold>. Female terminalia in lateral view showing anterior proctiger humps (arrow); <bold>G</bold>. Female proctiger in dorsal view showing placement of humps (arrows) relative to anal ring; <bold>H</bold>. Female proctiger in dorsal view; <bold>I</bold>. Anal ring in dorsal view showing anterior pore (white arrow) and anal ring mid-anterior discontinuity (black arrow); <bold>J</bold>. Detail of anal ring pores; <bold>K</bold>. Female subgenital plate indicating cleft apex (arrow); <bold>L</bold>. Ovipositor with inset detail of ridges on dorsal valves; <bold>M</bold>. Egg; <bold>N</bold>. Honeycomb sculpturing on egg surface.</p></caption><graphic xmlns:xlink="http://www.w3.org/1999/xlink" xlink:href="zookeys-1279-001_article-178071__-g009.jpg" id="oo_1625047.jpg" position="float" orientation="portrait" xlink:type="simple"><uri content-type="original_file" xlink:type="simple">https://binary.pensoft.net/fig/1625047</uri></graphic></fig><p><bold><italic>Immature color and structure</italic></bold>. Fifth instar yellow-green, younger instars yellow-orange, all instars with dark brown to black sclerites, wing pads, legs, and terminal antennal segments (Fig. <xref ref-type="fig" rid="F13">13C, D</xref>). Fifth instar: body ~1.2–1.5× as long as wide, abdomen wider than head; wing pads protruding, lacking distinct humeral lobes; scattered, simple, short to medium-length setae throughout; thoracic and abdominal sclerites reduced but with larger, irregular shaped sclerites anterior to anus (Fig. <xref ref-type="fig" rid="F12">12I–K</xref>). Antenna length subequal to head width, 10-segmented with a single subapical rhinarium on each of segments 4, 6, 8, and 9, and two smaller rhinarium on segment 10 towards the apex, segment 3 longest, 6–10 subequal with 4 and 5 shorter, apex of segment 10 acute and bearing two short, unequal length setae (Fig. <xref ref-type="fig" rid="F12">12C</xref>). Several notable appendages found on wing pads and sclerites of thorax and abdomen as follows: two digitate appendages on wing pads, one on exterior of forewing pad and one interior at junction of forewing and hindwing pads; thorax with a pair of tubercles on sternites at base of middle legs and two well developed appendages ventrally on sternites near base of hind legs; abdomen with a pair of tubercles dorsally on tergites of first abdominal segment (Fig. <xref ref-type="fig" rid="F12">12E</xref>). Tarsi with no visible arolium, possibly a small knob-like unguitractor, claws small but well developed (Fig. <xref ref-type="fig" rid="F12">12H</xref>). Abdomen with 3+3 lateral pore fields ventrally on segments 3 and 4, consisting of two uneven lines of rounded pores, anterior pores mostly on tubular stalks and posterior pores on surface (Fig. <xref ref-type="fig" rid="F12">12A, K</xref>), third pore field smaller and adjacent to anal sclerite (Fig. <xref ref-type="fig" rid="F12">12K</xref>). Anus terminal, acute, surrounded by stout setae with fringed apices ventrally (Fig. <xref ref-type="fig" rid="F12">12K</xref>) and a fringed circular orifice dorsally (Fig. <xref ref-type="fig" rid="F12">12I, J</xref>).</p><p>The lateral pore fields and most appendages described for 5<sup>th</sup> instar are clearly visible in 1<sup>st</sup> instar onwards (Fig. <xref ref-type="fig" rid="F12">12G</xref>); exceptions are those on thoracic sternites, which are evident by 2<sup>nd</sup> instar (though minute), and the exterior forewing pad appendage, which is evident by 3<sup>rd</sup> instar. Antennae of 1<sup>st</sup> instar 7-segmented, 2<sup>nd</sup>–3<sup>rd</sup> instars 9-segmented and 4<sup>th</sup> instar 10-segmented.</p><p><bold><italic>Egg color and structure</italic></bold>. Narrowly ovoid, dark brown with honeycomb surface sculpturing, short basal pedicel, apparently lacking apical filament (Fig. <xref ref-type="fig" rid="F9">9M, N</xref>).</p></tp:treatment-sec><tp:treatment-sec sec-type="Measurements (mm) and ratios"><title>Measurements (mm) and ratios.</title><p><bold><italic>Adults</italic></bold> (3 males, 6 females) <abbrev xmlns:xlink="http://www.w3.org/1999/xlink" xlink:title="forewing length" xlink:type="simple">WL</abbrev> 2.25–3.03; <abbrev xmlns:xlink="http://www.w3.org/1999/xlink" xlink:title="forewing width" xlink:type="simple">WW</abbrev> 0.90–1.20; <abbrev xmlns:xlink="http://www.w3.org/1999/xlink" xlink:title="head width" xlink:type="simple">HW</abbrev> 0.74–0.88; <abbrev xmlns:xlink="http://www.w3.org/1999/xlink" xlink:title="antennal length" xlink:type="simple">AL</abbrev> 0.98–1.16; <abbrev xmlns:xlink="http://www.w3.org/1999/xlink" xlink:title="distal proboscis segment length" xlink:type="simple">PB</abbrev> 0.06–0.07; <abbrev xmlns:xlink="http://www.w3.org/1999/xlink" xlink:title="ratio forewing length:width" xlink:type="simple">WL:WW</abbrev> 2.43–2.63; <abbrev xmlns:xlink="http://www.w3.org/1999/xlink" xlink:title="ratio forewing length:vein Rs length" xlink:type="simple">WL:RsL</abbrev> 1.30–1.43; <abbrev xmlns:xlink="http://www.w3.org/1999/xlink" xlink:title="ratio forewing cell cu1 width:height" xlink:type="simple">CUR</abbrev> 1.14–1.43; <abbrev xmlns:xlink="http://www.w3.org/1999/xlink" xlink:title="ratio forewing cell m1 width:height" xlink:type="simple">MR</abbrev> 0.42–0.52; <abbrev xmlns:xlink="http://www.w3.org/1999/xlink" xlink:title="ratio head width:vertex width" xlink:type="simple">HW:VW</abbrev> 1.66–1.75; <abbrev xmlns:xlink="http://www.w3.org/1999/xlink" xlink:title="ratio vertex width:length" xlink:type="simple">VW:VL</abbrev> 1.81–2.05; <abbrev xmlns:xlink="http://www.w3.org/1999/xlink" xlink:title="ratio vertex length:genal process length" xlink:type="simple">VL:GC</abbrev> 1.62–2.08; <abbrev xmlns:xlink="http://www.w3.org/1999/xlink" xlink:title="ratio forewing length:head width" xlink:type="simple">WL:HW</abbrev> 2.71–3.65; <abbrev xmlns:xlink="http://www.w3.org/1999/xlink" xlink:title="ratio antennal length:head width" xlink:type="simple">AL:HW</abbrev> 1.26–1.40; <abbrev xmlns:xlink="http://www.w3.org/1999/xlink" xlink:title="ratio head width:hind tibia length" xlink:type="simple">HW:HT</abbrev> 1.48–1.68; <abbrev xmlns:xlink="http://www.w3.org/1999/xlink" xlink:title="ratio hind tibia length:femur length" xlink:type="simple">HT:HF</abbrev> 1.47–1.92. Male terminalia: <abbrev xmlns:xlink="http://www.w3.org/1999/xlink" xlink:title="proctiger length" xlink:type="simple">MP</abbrev> 0.25–0.27; <abbrev xmlns:xlink="http://www.w3.org/1999/xlink" xlink:title="paramere length" xlink:type="simple">PL</abbrev> 0.18; <abbrev xmlns:xlink="http://www.w3.org/1999/xlink" xlink:title="distal aedeagus segment length" xlink:type="simple">AEL</abbrev> 0.20; <abbrev xmlns:xlink="http://www.w3.org/1999/xlink" xlink:title="ratio paramere length:head width" xlink:type="simple">PL:HW</abbrev> 0.24; <abbrev xmlns:xlink="http://www.w3.org/1999/xlink" xlink:title="ratio proctiger length:paramere length" xlink:type="simple">MP:PL</abbrev> 1.50; <abbrev xmlns:xlink="http://www.w3.org/1999/xlink" xlink:title="paramere length" xlink:type="simple">PL</abbrev>:SH 0.90. Female terminalia: <abbrev xmlns:xlink="http://www.w3.org/1999/xlink" xlink:title="proctiger length" xlink:type="simple">FP</abbrev> 0.48–0.56; <abbrev xmlns:xlink="http://www.w3.org/1999/xlink" xlink:title="subgenital plate length" xlink:type="simple">FSP</abbrev> 0.23–0.29; <abbrev xmlns:xlink="http://www.w3.org/1999/xlink" xlink:title="anal ring length" xlink:type="simple">RL</abbrev> 0.14–0.17; <abbrev xmlns:xlink="http://www.w3.org/1999/xlink" xlink:title="ovipositor valvulae dorsalis height" xlink:type="simple">OVH</abbrev> 0.06;; <abbrev xmlns:xlink="http://www.w3.org/1999/xlink" xlink:title="ratio female proctiger:anal ring length" xlink:type="simple">FP:RL</abbrev> 3.25–3.43; <abbrev xmlns:xlink="http://www.w3.org/1999/xlink" xlink:title="ratio female proctiger:head width" xlink:type="simple">FP:HW</abbrev> 0.58–0.64; <abbrev xmlns:xlink="http://www.w3.org/1999/xlink" xlink:title="ratio female proctiger:subgenital plate length" xlink:type="simple">FP:SP</abbrev> 1.93–2.22.</p><p><bold><italic>Immatures</italic></bold> (5<sup>th</sup> instar, <italic>n</italic> = 3): <abbrev xmlns:xlink="http://www.w3.org/1999/xlink" xlink:title="body length" xlink:type="simple">BL</abbrev> 1.84–2.27; <abbrev xmlns:xlink="http://www.w3.org/1999/xlink" xlink:title="body width" xlink:type="simple">BW</abbrev> 1.49–1.50; <abbrev xmlns:xlink="http://www.w3.org/1999/xlink" xlink:title="forewing pad length" xlink:type="simple">WPL</abbrev> 0.70–0.74; <abbrev xmlns:xlink="http://www.w3.org/1999/xlink" xlink:title="orifice (anal opening) width" xlink:type="simple">RW</abbrev> (orifice) 0.05–0.06; <abbrev xmlns:xlink="http://www.w3.org/1999/xlink" xlink:title="head width" xlink:type="simple">HW</abbrev> 0.82–0.90; <abbrev xmlns:xlink="http://www.w3.org/1999/xlink" xlink:title="antennal length" xlink:type="simple">AL</abbrev> 0.77–0.81; <abbrev xmlns:xlink="http://www.w3.org/1999/xlink" xlink:title="ratio body length:width" xlink:type="simple">BL:BW</abbrev> 1.23–1.52; <abbrev xmlns:xlink="http://www.w3.org/1999/xlink" xlink:title="ratio antennal length:head width" xlink:type="simple">AL:HW</abbrev> 0.90–0.98.</p><p><bold><italic>Eggs</italic></bold> (dissected from abdomen, 4 females): <abbrev xmlns:xlink="http://www.w3.org/1999/xlink" xlink:title="egg length" xlink:type="simple">EL</abbrev> 0.23–0.28; <abbrev xmlns:xlink="http://www.w3.org/1999/xlink" xlink:title="egg width" xlink:type="simple">EW</abbrev> 0.13–0.15; <abbrev xmlns:xlink="http://www.w3.org/1999/xlink" xlink:title="ratio egg length:egg width" xlink:type="simple">EL:EW</abbrev> 1.77–1.93.</p></tp:treatment-sec><tp:treatment-sec sec-type="Etymology"><title>Etymology.</title><p>Named for the exotic status in the Hawaiian Islands where the species was recorded first. Adjective in the nominative singular.</p></tp:treatment-sec><tp:treatment-sec sec-type="Distribution"><title>Distribution.</title><p>Hawaiian Islands, Kaua‘i and O‘ahu; specimens first collected on O‘ahu in 2018, and the first record on Kaua‘i in 2025. <italic><tp:taxon-name><tp:taxon-name-part taxon-name-part-type="genus" reg="Australopsylla">Australopsylla</tp:taxon-name-part> <tp:taxon-name-part taxon-name-part-type="species" reg="exotica">exotica</tp:taxon-name-part></tp:taxon-name></italic> sp. nov. is Australian in origin, with known distribution in Queensland (see Systematics below). <italic><tp:taxon-name><tp:taxon-name-part taxon-name-part-type="genus" reg="Australopsylla">Australopsylla</tp:taxon-name-part> <tp:taxon-name-part taxon-name-part-type="species" reg="exotica">exotica</tp:taxon-name-part></tp:taxon-name></italic> was first reported infesting <italic><tp:taxon-name><tp:taxon-name-part taxon-name-part-type="genus" reg="Eucalyptus">Eucalyptus</tp:taxon-name-part> <tp:taxon-name-part taxon-name-part-type="species" reg="robusta">robusta</tp:taxon-name-part></tp:taxon-name></italic> trees on a military base in Wahiawā by arborists and has since been found throughout <italic><tp:taxon-name><tp:taxon-name-part taxon-name-part-type="genus" reg="Eucalyptus">E.</tp:taxon-name-part> <tp:taxon-name-part taxon-name-part-type="species" reg="robusta">robusta</tp:taxon-name-part></tp:taxon-name></italic> plantings in the Wai‘anae Mountain Range (JNM observations) as well as discovered in a residential area of Kāne‘ohe on a single <italic><tp:taxon-name><tp:taxon-name-part taxon-name-part-type="genus" reg="Eucalyptus">E.</tp:taxon-name-part> <tp:taxon-name-part taxon-name-part-type="species" reg="robusta">robusta</tp:taxon-name-part></tp:taxon-name></italic> tree in 2023.</p></tp:treatment-sec><tp:treatment-sec sec-type="Host plant and biology"><title>Host plant and biology.</title><p>Adults and immatures were collected from <italic><tp:taxon-name><tp:taxon-name-part taxon-name-part-type="genus" reg="Eucalyptus">Eucalyptus</tp:taxon-name-part> <tp:taxon-name-part taxon-name-part-type="species" reg="robusta">robusta</tp:taxon-name-part></tp:taxon-name></italic>; some adults were also collected from <italic><tp:taxon-name><tp:taxon-name-part taxon-name-part-type="genus" reg="Eucalyptus">E.</tp:taxon-name-part> <tp:taxon-name-part taxon-name-part-type="species" reg="camaldulensis">camaldulensis</tp:taxon-name-part></tp:taxon-name></italic> and unidentified <italic><tp:taxon-name><tp:taxon-name-part taxon-name-part-type="genus" reg="Eucalyptus">Eucalyptus</tp:taxon-name-part></tp:taxon-name></italic> spp. but <italic><tp:taxon-name><tp:taxon-name-part taxon-name-part-type="genus" reg="Eucalyptus">E.</tp:taxon-name-part> <tp:taxon-name-part taxon-name-part-type="species" reg="robusta">robusta</tp:taxon-name-part></tp:taxon-name></italic> appears to be the preferred host. Eggs are laid at the base of leaf bud petioles (Fig. <xref ref-type="fig" rid="F13">13E</xref>). Emerging immatures settle on young shoots and produce lerps on the petioles and developing leaf buds (Fig. <xref ref-type="fig" rid="F13">13E</xref>), with aggregations often in quantities that cause shoot senescence (Fig. <xref ref-type="fig" rid="F13">13F</xref>). The lerps are brown, more or less smooth surfaced, rounded and shaped like a bivalve shell; as they enlarge they become clustered and overlapping (Fig. <xref ref-type="fig" rid="F13">13E, F</xref>).</p><p>The two <italic><tp:taxon-name><tp:taxon-name-part taxon-name-part-type="genus" reg="Australopsylla">Australopsylla</tp:taxon-name-part></tp:taxon-name></italic> species described to date from Australia are recorded producing lerps and leaf roll on the leaf blade of young and mature leaves of <italic><tp:taxon-name><tp:taxon-name-part taxon-name-part-type="genus" reg="Eucalyptus">Eucalyptus</tp:taxon-name-part></tp:taxon-name></italic> spp. (<xref ref-type="bibr" rid="B41">Froggatt 1900</xref>). The lerps of <italic><tp:taxon-name><tp:taxon-name-part taxon-name-part-type="genus" reg="Australopsylla">A.</tp:taxon-name-part> <tp:taxon-name-part taxon-name-part-type="species" reg="exotica">exotica</tp:taxon-name-part></tp:taxon-name></italic> appear similar to the shell-like lerps described for these species and particularly similar in shape to those of <italic><tp:taxon-name><tp:taxon-name-part taxon-name-part-type="genus" reg="Australopsylla">A.</tp:taxon-name-part> <tp:taxon-name-part taxon-name-part-type="species" reg="revoluta">revoluta</tp:taxon-name-part></tp:taxon-name></italic> (figured in <xref ref-type="bibr" rid="B41">Froggatt 1900</xref>), although the darker brown coloration appears more similar to that described for <italic><tp:taxon-name><tp:taxon-name-part taxon-name-part-type="genus" reg="Australopsylla">A.</tp:taxon-name-part> <tp:taxon-name-part taxon-name-part-type="species" reg="carinata">carinata</tp:taxon-name-part></tp:taxon-name></italic>, while <italic><tp:taxon-name><tp:taxon-name-part taxon-name-part-type="genus" reg="Australopsylla">A.</tp:taxon-name-part> <tp:taxon-name-part taxon-name-part-type="species" reg="revoluta">revoluta</tp:taxon-name-part></tp:taxon-name></italic> lerps are described as white (<xref ref-type="bibr" rid="B41">Froggatt 1900</xref>).</p></tp:treatment-sec><tp:treatment-sec sec-type="Systematics"><title>Systematics.</title><p>The mitogenomic data presented by <xref ref-type="bibr" rid="B110">Percy et al. (2018)</xref> places <italic><tp:taxon-name><tp:taxon-name-part taxon-name-part-type="genus" reg="Australopsylla">Australopsylla</tp:taxon-name-part></tp:taxon-name></italic> as sister to <italic><tp:taxon-name><tp:taxon-name-part taxon-name-part-type="genus" reg="Creiis">Creiis</tp:taxon-name-part></tp:taxon-name></italic>/<italic><tp:taxon-name><tp:taxon-name-part taxon-name-part-type="genus" reg="Lasiopsylla">Lasiopsylla</tp:taxon-name-part></tp:taxon-name></italic>, and these in turn as sister to <italic><tp:taxon-name><tp:taxon-name-part taxon-name-part-type="genus" reg="Cardiaspina">Cardiaspina</tp:taxon-name-part></tp:taxon-name></italic>, which confirms the assessment by <xref ref-type="bibr" rid="B140">Tuthill and Taylor (1955)</xref> that <italic><tp:taxon-name><tp:taxon-name-part taxon-name-part-type="genus" reg="Australopsylla">Australopsylla</tp:taxon-name-part></tp:taxon-name></italic> “lies between <italic><tp:taxon-name><tp:taxon-name-part taxon-name-part-type="genus" reg="Creiis">Creiis</tp:taxon-name-part></tp:taxon-name></italic> and <italic><tp:taxon-name><tp:taxon-name-part taxon-name-part-type="genus" reg="Cardiaspina">Cardiaspina</tp:taxon-name-part></tp:taxon-name></italic>” (<xref ref-type="bibr" rid="B140">Tuthill and Taylor 1955</xref>). Although not included in the study of <xref ref-type="bibr" rid="B110">Percy et al. (2018)</xref>, the genus <italic><tp:taxon-name><tp:taxon-name-part taxon-name-part-type="genus" reg="Blepharocosta">Blepharocosta</tp:taxon-name-part></tp:taxon-name></italic> is another endemic Australian <italic><tp:taxon-name><tp:taxon-name-part taxon-name-part-type="genus" reg="Eucalyptus">Eucalyptus</tp:taxon-name-part></tp:taxon-name></italic>-feeding genus (<xref ref-type="bibr" rid="B79">Martoni et al. 2024</xref>) that is likely close to <italic><tp:taxon-name><tp:taxon-name-part taxon-name-part-type="genus" reg="Australopsylla">Australopsylla</tp:taxon-name-part></tp:taxon-name></italic> (<xref ref-type="bibr" rid="B134">Taylor 1992a</xref>). Since discovery of <italic><tp:taxon-name><tp:taxon-name-part taxon-name-part-type="genus" reg="Australopsylla">Australopsylla</tp:taxon-name-part> <tp:taxon-name-part taxon-name-part-type="species" reg="exotica">exotica</tp:taxon-name-part></tp:taxon-name></italic> sp. nov. in the Hawaiian Islands in 2018, a light trapping survey in Queensland, Australia listed “<italic><tp:taxon-name><tp:taxon-name-part taxon-name-part-type="genus" reg="Blepharocosta">Blepharocosta</tp:taxon-name-part></tp:taxon-name></italic> sp. A” but without any morphological details (<xref ref-type="bibr" rid="B78">Martoni et al. 2020</xref>). Subsequent sequences for this taxon (F. Martoni pers. comm.) on GenBank (<ext-link xmlns:xlink="http://www.w3.org/1999/xlink" xlink:href="MT375255" ext-link-type="gen" xlink:type="simple">MT375255</ext-link>-57) were corrected by the original authors to “<italic><tp:taxon-name><tp:taxon-name-part taxon-name-part-type="genus" reg="Australopsylla">Australopsylla</tp:taxon-name-part></tp:taxon-name></italic> sp. A”. We have compared DNA data for “<italic><tp:taxon-name><tp:taxon-name-part taxon-name-part-type="genus" reg="Australopsylla">Australopsylla</tp:taxon-name-part></tp:taxon-name></italic> sp. A” with <italic><tp:taxon-name><tp:taxon-name-part taxon-name-part-type="genus" reg="Australopsylla">A.</tp:taxon-name-part> <tp:taxon-name-part taxon-name-part-type="species" reg="exotica">exotica</tp:taxon-name-part></tp:taxon-name></italic> and confirm these samples are conspecific, which therefore confirms the origin for <italic><tp:taxon-name><tp:taxon-name-part taxon-name-part-type="genus" reg="Australopsylla">A.</tp:taxon-name-part> <tp:taxon-name-part taxon-name-part-type="species" reg="exotica">exotica</tp:taxon-name-part></tp:taxon-name></italic> as Australia with native distribution in Queensland. Maximum genetic divergence using <abbrev xmlns:xlink="http://www.w3.org/1999/xlink" xlink:title="cytochrome oxidase I" xlink:type="simple">COI</abbrev> sequences of these GenBank samples from Queensland and the Hawaiian Islands is 0.6%. Analysis of just <abbrev xmlns:xlink="http://www.w3.org/1999/xlink" xlink:title="cytochrome oxidase I" xlink:type="simple">COI</abbrev> data, as well as placement of <italic><tp:taxon-name><tp:taxon-name-part taxon-name-part-type="genus" reg="Australopsylla">A.</tp:taxon-name-part> <tp:taxon-name-part taxon-name-part-type="species" reg="exotica">exotica</tp:taxon-name-part></tp:taxon-name></italic> (using <abbrev xmlns:xlink="http://www.w3.org/1999/xlink" xlink:title="cytochrome oxidase I" xlink:type="simple">COI</abbrev> and <abbrev xmlns:xlink="http://www.w3.org/1999/xlink" xlink:title="cytochrome B" xlink:type="simple">cytB</abbrev> data) in the mitogenome tree using the RAxML backbone constraint analysis, shows that <italic><tp:taxon-name><tp:taxon-name-part taxon-name-part-type="genus" reg="Australopsylla">A.</tp:taxon-name-part> <tp:taxon-name-part taxon-name-part-type="species" reg="exotica">exotica</tp:taxon-name-part></tp:taxon-name></italic> is more closely related to <italic><tp:taxon-name><tp:taxon-name-part taxon-name-part-type="genus" reg="Australopsylla">A.</tp:taxon-name-part> <tp:taxon-name-part taxon-name-part-type="species" reg="revoluta">revoluta</tp:taxon-name-part></tp:taxon-name></italic>, with <italic><tp:taxon-name><tp:taxon-name-part taxon-name-part-type="genus" reg="Australopsylla">A.</tp:taxon-name-part> <tp:taxon-name-part taxon-name-part-type="species" reg="carinata">carinata</tp:taxon-name-part></tp:taxon-name></italic> sister to these taxa (Fig. <xref ref-type="fig" rid="F15">15</xref>). Maximum genetic distance between <italic><tp:taxon-name><tp:taxon-name-part taxon-name-part-type="genus" reg="Australopsylla">A.</tp:taxon-name-part> <tp:taxon-name-part taxon-name-part-type="species" reg="exotica">exotica</tp:taxon-name-part></tp:taxon-name></italic> and <italic><tp:taxon-name><tp:taxon-name-part taxon-name-part-type="genus" reg="Australopsylla">A.</tp:taxon-name-part> <tp:taxon-name-part taxon-name-part-type="species" reg="revoluta">revoluta</tp:taxon-name-part></tp:taxon-name></italic> (the type species of <italic><tp:taxon-name><tp:taxon-name-part taxon-name-part-type="genus" reg="Australopsylla">Australopsylla</tp:taxon-name-part></tp:taxon-name></italic>) is 15.3%, and these in turn to <italic><tp:taxon-name><tp:taxon-name-part taxon-name-part-type="genus" reg="Australopsylla">A.</tp:taxon-name-part> <tp:taxon-name-part taxon-name-part-type="species" reg="carinata">carinata</tp:taxon-name-part></tp:taxon-name></italic> show 16.1–18.9% genetic divergence. The shared sexual forewing dimorphism in <italic><tp:taxon-name><tp:taxon-name-part taxon-name-part-type="genus" reg="Australopsylla">A.</tp:taxon-name-part> <tp:taxon-name-part taxon-name-part-type="species" reg="exotica">exotica</tp:taxon-name-part></tp:taxon-name></italic> and <italic><tp:taxon-name><tp:taxon-name-part taxon-name-part-type="genus" reg="Australopsylla">A.</tp:taxon-name-part> <tp:taxon-name-part taxon-name-part-type="species" reg="revoluta">revoluta</tp:taxon-name-part></tp:taxon-name></italic> also supports a closer relationship between these two species than either to <italic><tp:taxon-name><tp:taxon-name-part taxon-name-part-type="genus" reg="Australopsylla">A.</tp:taxon-name-part> <tp:taxon-name-part taxon-name-part-type="species" reg="carinata">carinata</tp:taxon-name-part></tp:taxon-name></italic>; however the overall forewing shape is shorter and broader in <italic><tp:taxon-name><tp:taxon-name-part taxon-name-part-type="genus" reg="Australopsylla">A.</tp:taxon-name-part> <tp:taxon-name-part taxon-name-part-type="species" reg="exotica">exotica</tp:taxon-name-part></tp:taxon-name></italic>, moreover <italic><tp:taxon-name><tp:taxon-name-part taxon-name-part-type="genus" reg="Australopsylla">A.</tp:taxon-name-part> <tp:taxon-name-part taxon-name-part-type="species" reg="carinata">carinata</tp:taxon-name-part></tp:taxon-name></italic> and <italic><tp:taxon-name><tp:taxon-name-part taxon-name-part-type="genus" reg="Australopsylla">A.</tp:taxon-name-part> <tp:taxon-name-part taxon-name-part-type="species" reg="revoluta">revoluta</tp:taxon-name-part></tp:taxon-name></italic> share an Rs vein more curved medially towards the fore margin (only slightly so in <italic><tp:taxon-name><tp:taxon-name-part taxon-name-part-type="genus" reg="Australopsylla">A.</tp:taxon-name-part> <tp:taxon-name-part taxon-name-part-type="species" reg="exotica">exotica</tp:taxon-name-part></tp:taxon-name></italic>), longer and narrower cell m<sub>1</sub> (shorter and wider in <italic><tp:taxon-name><tp:taxon-name-part taxon-name-part-type="genus" reg="Australopsylla">A.</tp:taxon-name-part> <tp:taxon-name-part taxon-name-part-type="species" reg="exotica">exotica</tp:taxon-name-part></tp:taxon-name></italic>) and gradually tapering pterostigma (abruptly narrowing at apex in <italic><tp:taxon-name><tp:taxon-name-part taxon-name-part-type="genus" reg="Australopsylla">A.</tp:taxon-name-part> <tp:taxon-name-part taxon-name-part-type="species" reg="exotica">exotica</tp:taxon-name-part></tp:taxon-name></italic>) (Fig. <xref ref-type="fig" rid="F7">7</xref>). The shape of the head is similar in all three species (all have a distinct preocular tubercule), but the antennae are comparatively longer in <italic><tp:taxon-name><tp:taxon-name-part taxon-name-part-type="genus" reg="Australopsylla">A.</tp:taxon-name-part> <tp:taxon-name-part taxon-name-part-type="species" reg="revoluta">revoluta</tp:taxon-name-part></tp:taxon-name></italic> (Fig. <xref ref-type="fig" rid="F8">8A–F</xref>, Table <xref ref-type="table" rid="T2">2</xref>). The female terminalia are similarly short in all three species, which share a proctiger with distinct anterior humps and rounded pore anterior to anal ring, but in <italic><tp:taxon-name><tp:taxon-name-part taxon-name-part-type="genus" reg="Australopsylla">A.</tp:taxon-name-part> <tp:taxon-name-part taxon-name-part-type="species" reg="carinata">carinata</tp:taxon-name-part></tp:taxon-name></italic> the anal ring does not have a discontinuous mid-anterior section (which is short in <italic><tp:taxon-name><tp:taxon-name-part taxon-name-part-type="genus" reg="Australopsylla">A.</tp:taxon-name-part> <tp:taxon-name-part taxon-name-part-type="species" reg="revoluta">revoluta</tp:taxon-name-part></tp:taxon-name></italic>, longer in <italic><tp:taxon-name><tp:taxon-name-part taxon-name-part-type="genus" reg="Australopsylla">A.</tp:taxon-name-part> <tp:taxon-name-part taxon-name-part-type="species" reg="exotica">exotica</tp:taxon-name-part></tp:taxon-name></italic>), and does not extend outwards and upwards on the humps as in <italic><tp:taxon-name><tp:taxon-name-part taxon-name-part-type="genus" reg="Australopsylla">A.</tp:taxon-name-part> <tp:taxon-name-part taxon-name-part-type="species" reg="exotica">exotica</tp:taxon-name-part></tp:taxon-name></italic> and <italic><tp:taxon-name><tp:taxon-name-part taxon-name-part-type="genus" reg="Australopsylla">A.</tp:taxon-name-part> <tp:taxon-name-part taxon-name-part-type="species" reg="revoluta">revoluta</tp:taxon-name-part></tp:taxon-name></italic>; in addition, the female subgenital plate has a deeper cleft apically in <italic><tp:taxon-name><tp:taxon-name-part taxon-name-part-type="genus" reg="Australopsylla">A.</tp:taxon-name-part> <tp:taxon-name-part taxon-name-part-type="species" reg="revoluta">revoluta</tp:taxon-name-part></tp:taxon-name></italic> (Fig. <xref ref-type="fig" rid="F10">10A, C</xref>); all three species have similarly serrated dorsal ovipositor valves (Figs <xref ref-type="fig" rid="F9">9</xref>, <xref ref-type="fig" rid="F10">10</xref>).</p><fig id="F10" position="float" orientation="portrait"><object-id xmlns:xlink="http://www.w3.org/1999/xlink" content-type="doi" xlink:type="simple">10.3897/zookeys.1279.178071.figure10</object-id><object-id xmlns:xlink="http://www.w3.org/1999/xlink" content-type="arpha" xlink:type="simple">184A77FD-384F-586A-92B8-D2C69C1BCE51</object-id><label>Figure 10.</label><caption><p><italic><tp:taxon-name><tp:taxon-name-part taxon-name-part-type="genus" reg="Australopsylla">Australopsylla</tp:taxon-name-part></tp:taxon-name></italic> spp. <bold>A, B</bold>. <italic><tp:taxon-name><tp:taxon-name-part taxon-name-part-type="genus" reg="Australopsylla">A.</tp:taxon-name-part> <tp:taxon-name-part taxon-name-part-type="species" reg="carinata">carinata</tp:taxon-name-part></tp:taxon-name></italic>: <bold>A</bold>. Female terminalia in lateral view, inset medial cleft on apex of subgenital plate; <bold>B</bold>. Anterior portion of female proctiger in dorsal view showing anterior pore (arrow) and anal ring shape with position relative to anterior humps; <bold>C, D</bold>. <italic><tp:taxon-name><tp:taxon-name-part taxon-name-part-type="genus" reg="Australopsylla">A.</tp:taxon-name-part> <tp:taxon-name-part taxon-name-part-type="species" reg="revoluta">revoluta</tp:taxon-name-part></tp:taxon-name></italic>: <bold>C</bold>. Female terminalia in lateral view, inset medial cleft on apex of subgenital plate; <bold>D</bold>. Anterior portion of female proctiger in dorsal view showing anterior pore (arrow) and anal ring shape with position relative to anterior humps, and short mid-anterior discontinuity in anal ring (arrow).</p></caption><graphic xmlns:xlink="http://www.w3.org/1999/xlink" xlink:href="zookeys-1279-001_article-178071__-g010.jpg" id="oo_1625048.jpg" position="float" orientation="portrait" xlink:type="simple"><uri content-type="original_file" xlink:type="simple">https://binary.pensoft.net/fig/1625048</uri></graphic></fig><fig id="F11" position="float" orientation="portrait"><object-id xmlns:xlink="http://www.w3.org/1999/xlink" content-type="doi" xlink:type="simple">10.3897/zookeys.1279.178071.figure11</object-id><object-id xmlns:xlink="http://www.w3.org/1999/xlink" content-type="arpha" xlink:type="simple">CFADFDAB-5E5C-532A-98CD-E1C0D6240684</object-id><label>Figure 11.</label><caption><p><italic><tp:taxon-name><tp:taxon-name-part taxon-name-part-type="genus" reg="Australopsylla">Australopsylla</tp:taxon-name-part></tp:taxon-name></italic> spp. <bold>A–E</bold>. <italic><tp:taxon-name><tp:taxon-name-part taxon-name-part-type="genus" reg="Australopsylla">A.</tp:taxon-name-part> <tp:taxon-name-part taxon-name-part-type="species" reg="exotica">exotica</tp:taxon-name-part></tp:taxon-name></italic> Matsunaga &amp; Percy, sp. nov.: <bold>A</bold>. Male terminalia in lateral view; <bold>B</bold>. Paramere in external view; <bold>C</bold>. Paramere in interior view; <bold>D</bold>. Paramere in posterior view; <bold>E</bold>. Aedeagus distal segment; <bold>F–I</bold>. <italic><tp:taxon-name><tp:taxon-name-part taxon-name-part-type="genus" reg="Australopsylla">A.</tp:taxon-name-part> <tp:taxon-name-part taxon-name-part-type="species" reg="revoluta">revoluta</tp:taxon-name-part></tp:taxon-name></italic>: <bold>F</bold>. Male terminalia in lateral view; <bold>G</bold>. Paramere in interior view; <bold>H</bold>. Paramere in posterior view; <bold>I</bold>. Aedeagus distal segment with mid-dorsal projection (in grey).</p></caption><graphic xmlns:xlink="http://www.w3.org/1999/xlink" xlink:href="zookeys-1279-001_article-178071__-g011.jpg" id="oo_1625049.jpg" position="float" orientation="portrait" xlink:type="simple"><uri content-type="original_file" xlink:type="simple">https://binary.pensoft.net/fig/1625049</uri></graphic></fig><fig id="F12" position="float" orientation="portrait"><object-id xmlns:xlink="http://www.w3.org/1999/xlink" content-type="doi" xlink:type="simple">10.3897/zookeys.1279.178071.figure12</object-id><object-id xmlns:xlink="http://www.w3.org/1999/xlink" content-type="arpha" xlink:type="simple">308183E9-0B9A-5C6A-9D2B-D6123E0AC87C</object-id><label>Figure 12.</label><caption><p><italic><tp:taxon-name><tp:taxon-name-part taxon-name-part-type="genus" reg="Australopsylla">Australopsylla</tp:taxon-name-part> <tp:taxon-name-part taxon-name-part-type="species" reg="exotica">exotica</tp:taxon-name-part></tp:taxon-name></italic> Matsunaga &amp; Percy, sp. nov., immatures: <bold>A</bold>. 5<sup>th</sup> instar immature indicating position of appendages – on sternites (white arrow, blue box), on tergites (brown box), on wing pads (green and black arrows), and lateral position of abdominal pore fields; <bold>B</bold>. 5<sup>th</sup> instar antenna; <bold>C</bold>. Detail of terminal antennal segments; <bold>D</bold>. Detail of interior (green arrow) and exterior (black arrow) digitate wing pad appendages and sternite tubercle at base of middle legs (white arrow); <bold>E</bold>. Detail of sternite tubercles at base of hind legs; <bold>F</bold>. Detail of tergite tubercles on 1<sup>st</sup> abdominal segment; <bold>G</bold>. 1<sup>st</sup> instar showing relative positions of wing pad interior digitate appendages (green arrows), tergite tubercles (brown arrows) and lateral abdominal pore fields; <bold>H</bold>. Tarsal claws; <bold>I, J</bold>. Dorso-posterior view of anus showing oval orifice; <bold>K</bold>. Ventro-posterior view of anus with inset detail of stalked and unstalked pores.</p></caption><graphic xmlns:xlink="http://www.w3.org/1999/xlink" xlink:href="zookeys-1279-001_article-178071__-g012.jpg" id="oo_1625050.jpg" position="float" orientation="portrait" xlink:type="simple"><uri content-type="original_file" xlink:type="simple">https://binary.pensoft.net/fig/1625050</uri></graphic></fig><fig id="F13" position="float" orientation="portrait"><object-id xmlns:xlink="http://www.w3.org/1999/xlink" content-type="doi" xlink:type="simple">10.3897/zookeys.1279.178071.figure13</object-id><object-id xmlns:xlink="http://www.w3.org/1999/xlink" content-type="arpha" xlink:type="simple">D1CACB31-7DAE-5105-92AB-6137EDFE5440</object-id><label>Figure 13.</label><caption><p><italic><tp:taxon-name><tp:taxon-name-part taxon-name-part-type="genus" reg="Australopsylla">Australopsylla</tp:taxon-name-part> <tp:taxon-name-part taxon-name-part-type="species" reg="exotica">exotica</tp:taxon-name-part></tp:taxon-name></italic> Matsunaga &amp; Percy, sp. nov. <bold>A</bold>. Adult female (left) and male (right); <bold>B</bold>. Adult female on <italic><tp:taxon-name><tp:taxon-name-part taxon-name-part-type="genus" reg="Eucalyptus">Eucalyptus</tp:taxon-name-part></tp:taxon-name></italic> stem; <bold>C</bold>. 3<sup>rd</sup> instar on <italic><tp:taxon-name><tp:taxon-name-part taxon-name-part-type="genus" reg="Eucalyptus">Eucalyptus</tp:taxon-name-part></tp:taxon-name></italic> stem; <bold>D</bold>. Instars 1–5 showing size and color variation; <bold>E</bold>. Eggs in axil of leaf bud petiole (arrows) and lerps on leaf bud; <bold>F</bold>. Crowded lerps on senescing leaf buds.</p></caption><graphic xmlns:xlink="http://www.w3.org/1999/xlink" xlink:href="zookeys-1279-001_article-178071__-g013.jpg" id="oo_1625051.jpg" position="float" orientation="portrait" xlink:type="simple"><uri content-type="original_file" xlink:type="simple">https://binary.pensoft.net/fig/1625051</uri></graphic></fig></tp:treatment-sec><tp:treatment-sec sec-type="Genetic resources"><title>Genetic resources.</title><p>GenBank <ext-link xmlns:xlink="http://www.w3.org/1999/xlink" xlink:href="PX507502" ext-link-type="gen" xlink:type="simple">PX507502</ext-link>–<ext-link xmlns:xlink="http://www.w3.org/1999/xlink" xlink:href="PX507503" ext-link-type="gen" xlink:type="simple">PX507503</ext-link> (<abbrev xmlns:xlink="http://www.w3.org/1999/xlink" xlink:title="cytochrome oxidase I" xlink:type="simple">COI</abbrev>), <ext-link xmlns:xlink="http://www.w3.org/1999/xlink" xlink:href="PX527527" ext-link-type="gen" xlink:type="simple">PX527527</ext-link>–<ext-link xmlns:xlink="http://www.w3.org/1999/xlink" xlink:href="PX527528" ext-link-type="gen" xlink:type="simple">PX527528</ext-link> (<abbrev xmlns:xlink="http://www.w3.org/1999/xlink" xlink:title="cytochrome B" xlink:type="simple">cytB</abbrev>) [Hawaiian specimens] (Table <xref ref-type="table" rid="T3">3</xref>); <ext-link xmlns:xlink="http://www.w3.org/1999/xlink" xlink:href="MT375255" ext-link-type="gen" xlink:type="simple">MT375255</ext-link>–<ext-link xmlns:xlink="http://www.w3.org/1999/xlink" xlink:href="MT375257" ext-link-type="gen" xlink:type="simple">MT375257</ext-link> [Australian specimens].</p></tp:treatment-sec><tp:treatment-sec><!--Section generated to contain objects referenced in tp:taxon-treatment.--><fig id="F7" position="float" orientation="portrait"><object-id xmlns:xlink="http://www.w3.org/1999/xlink" content-type="doi" xlink:type="simple">10.3897/zookeys.1279.178071.figure7</object-id><object-id xmlns:xlink="http://www.w3.org/1999/xlink" content-type="arpha" xlink:type="simple">8236F618-3091-5B0C-8092-5A9BD41E1CB0</object-id><label>Figure 7.</label><caption><p><italic><tp:taxon-name><tp:taxon-name-part taxon-name-part-type="genus" reg="Australopsylla">Australopsylla</tp:taxon-name-part></tp:taxon-name></italic> spp., forewings. <bold>A</bold>. <italic><tp:taxon-name><tp:taxon-name-part taxon-name-part-type="genus" reg="Australopsylla">A.</tp:taxon-name-part> <tp:taxon-name-part taxon-name-part-type="species" reg="carinata">carinata</tp:taxon-name-part></tp:taxon-name></italic>, female; <bold>B</bold>. <italic><tp:taxon-name><tp:taxon-name-part taxon-name-part-type="genus" reg="Australopsylla">A.</tp:taxon-name-part> <tp:taxon-name-part taxon-name-part-type="species" reg="revoluta">revoluta</tp:taxon-name-part></tp:taxon-name></italic>, female; <bold>C–H</bold>. <italic><tp:taxon-name><tp:taxon-name-part taxon-name-part-type="genus" reg="Australopsylla">A.</tp:taxon-name-part> <tp:taxon-name-part taxon-name-part-type="species" reg="exotica">exotica</tp:taxon-name-part></tp:taxon-name></italic> Matsunaga &amp; Percy, sp. nov.: <bold>C</bold>. Female forewing with hindwing below; <bold>D</bold>. Male; <bold>E</bold>. Setae on costal margin; <bold>F</bold>. Marginal spinule density (no radular spines); <bold>G</bold>. Vein detail showing transverse ridges; <bold>H</bold>. Spinule-free bands along veins in anterior portion.</p></caption><graphic xmlns:xlink="http://www.w3.org/1999/xlink" xlink:href="zookeys-1279-001_article-178071__-g007.jpg" id="oo_1625045.jpg" position="float" orientation="portrait" xlink:type="simple"><uri content-type="original_file" xlink:type="simple">https://binary.pensoft.net/fig/1625045</uri></graphic></fig><table-wrap id="T2" position="float" orientation="portrait"><label>Table 2.</label><caption><p>Comparative measurements (mm) and ratios of <italic><tp:taxon-name><tp:taxon-name-part taxon-name-part-type="genus" reg="Australopsylla">Australopsylla</tp:taxon-name-part></tp:taxon-name></italic> adults.</p></caption><table><tbody><tr><th rowspan="1" colspan="1"/><th rowspan="1" colspan="1"><italic><tp:taxon-name><tp:taxon-name-part taxon-name-part-type="genus" reg="Australopsylla">A.</tp:taxon-name-part> <tp:taxon-name-part taxon-name-part-type="species" reg="carinata">carinata</tp:taxon-name-part></tp:taxon-name></italic> (1♀)</th><th rowspan="1" colspan="1"><italic><tp:taxon-name><tp:taxon-name-part taxon-name-part-type="genus" reg="Australopsylla">A.</tp:taxon-name-part> <tp:taxon-name-part taxon-name-part-type="species" reg="exotica">exotica</tp:taxon-name-part></tp:taxon-name></italic> (3♂, 6♀)</th><th rowspan="1" colspan="1"><italic><tp:taxon-name><tp:taxon-name-part taxon-name-part-type="genus" reg="Australopsylla">A.</tp:taxon-name-part> <tp:taxon-name-part taxon-name-part-type="species" reg="revoluta">revoluta</tp:taxon-name-part></tp:taxon-name></italic> (2♂, 1♀)</th></tr><tr><td rowspan="1" colspan="1">Forewing length</td><td rowspan="1" colspan="1">3.63</td><td rowspan="1" colspan="1">2.25–3.03</td><td rowspan="1" colspan="1">3.09–4.17</td></tr><tr><td rowspan="1" colspan="1">Head width</td><td rowspan="1" colspan="1">0.97</td><td rowspan="1" colspan="1">0.74–0.88</td><td rowspan="1" colspan="1">0.95–1.08</td></tr><tr><td rowspan="1" colspan="1">Antenna length</td><td rowspan="1" colspan="1">1.15</td><td rowspan="1" colspan="1">0.98–1.16</td><td rowspan="1" colspan="1">1.52–1.54</td></tr><tr><td rowspan="1" colspan="1">Forewing length:width</td><td rowspan="1" colspan="1">2.56</td><td rowspan="1" colspan="1">2.43–2.63</td><td rowspan="1" colspan="1">2.71–2.84</td></tr><tr><td rowspan="1" colspan="1">Forewing length:pterostigma length</td><td rowspan="1" colspan="1">2.17</td><td rowspan="1" colspan="1">2.31–2.81</td><td rowspan="1" colspan="1">2.26–2.40</td></tr><tr><td rowspan="1" colspan="1">Forewing cell m<sub>2</sub> width:height</td><td rowspan="1" colspan="1">0.32</td><td rowspan="1" colspan="1">0.42–0.52</td><td rowspan="1" colspan="1">0.38–0.44</td></tr><tr><td rowspan="1" colspan="1">Antenna length:head width</td><td rowspan="1" colspan="1">1.19</td><td rowspan="1" colspan="1">1.26–1.40</td><td rowspan="1" colspan="1">1.43–1.60</td></tr><tr><td rowspan="1" colspan="1">Female proctiger length:head width</td><td rowspan="1" colspan="1">0.63</td><td rowspan="1" colspan="1">0.58–0.64</td><td rowspan="1" colspan="1">0.60</td></tr><tr><td rowspan="1" colspan="1">Female proctiger length:anal ring length</td><td rowspan="1" colspan="1">4.07</td><td rowspan="1" colspan="1">3.25–3.43</td><td rowspan="1" colspan="1">3.61</td></tr><tr><td rowspan="1" colspan="1">Male paramere length:head width</td><td rowspan="1" colspan="1">–</td><td rowspan="1" colspan="1">0.24</td><td rowspan="1" colspan="1">0.33–0.35</td></tr><tr><td rowspan="1" colspan="1">Male proctiger length:paramere length</td><td rowspan="1" colspan="1">–</td><td rowspan="1" colspan="1">1.5</td><td rowspan="1" colspan="1">1.26–1.32</td></tr></tbody></table></table-wrap><fig id="F15" position="float" orientation="portrait"><object-id xmlns:xlink="http://www.w3.org/1999/xlink" content-type="doi" xlink:type="simple">10.3897/zookeys.1279.178071.figure15</object-id><object-id xmlns:xlink="http://www.w3.org/1999/xlink" content-type="arpha" xlink:type="simple">8E76317C-49CF-50D6-A560-4B56DFA86D7E</object-id><label>Figure 15.</label><caption><p>Systematic placement of the Hawaiian Island psyllid fauna (native taxa represented by black boxes, adventive taxa represented by red or blue triangles) based on previously published data (<xref ref-type="bibr" rid="B110">Percy et al. 2018</xref>) and new sequence data from this study (Table <xref ref-type="table" rid="T3">3</xref>). The tree represents the mitogenome analysis of <xref ref-type="bibr" rid="B110">Percy et al. (2018)</xref> (all genera treated here that are included using original or newly generated molecular data are in black or red; genera without molecular data in blue), with updated classification according to <xref ref-type="bibr" rid="B19">Burckhardt et al. (2021)</xref>. Placement of nine taxa not included in the original mitogenome analysis (<xref ref-type="bibr" rid="B110">Percy et al. 2018</xref>) are determined using a maximum likelihood backbone constraint analysis (see Methods). The more detailed clade placement within subfamily <tp:taxon-name><tp:taxon-name-part taxon-name-part-type="subfamily" reg="Spondyliaspidinae">Spondyliaspidinae</tp:taxon-name-part></tp:taxon-name> shows the placement of <italic><tp:taxon-name><tp:taxon-name-part taxon-name-part-type="genus" reg="Australopsylla">Australopsylla</tp:taxon-name-part></tp:taxon-name></italic>, and <italic><tp:taxon-name><tp:taxon-name-part taxon-name-part-type="genus" reg="Australopsylla">A.</tp:taxon-name-part> <tp:taxon-name-part taxon-name-part-type="species" reg="exotica">exotica</tp:taxon-name-part></tp:taxon-name></italic> Matsunaga &amp; Percy, sp. nov. relative to the other two described <italic><tp:taxon-name><tp:taxon-name-part taxon-name-part-type="genus" reg="Australopsylla">Australopsylla</tp:taxon-name-part></tp:taxon-name></italic> species and <italic><tp:taxon-name><tp:taxon-name-part taxon-name-part-type="genus" reg="Australopsylla">Australopsylla</tp:taxon-name-part></tp:taxon-name></italic> sp. <italic>sensu</italic> Tuthill and Taylor (<xref ref-type="bibr" rid="B140">1955</xref>: 237). <italic><tp:taxon-name><tp:taxon-name-part taxon-name-part-type="genus" reg="Blepharocosta">Blepharocosta</tp:taxon-name-part></tp:taxon-name></italic> was recovered within <italic><tp:taxon-name><tp:taxon-name-part taxon-name-part-type="genus" reg="Cardiaspina">Cardiaspina</tp:taxon-name-part></tp:taxon-name></italic> but with support &lt; 80%. <italic><tp:taxon-name><tp:taxon-name-part taxon-name-part-type="genus" reg="Eucalyptolyma">Eucalyptolyma</tp:taxon-name-part></tp:taxon-name></italic>, for which we do not have molecular data, is positioned here close to <italic><tp:taxon-name><tp:taxon-name-part taxon-name-part-type="genus" reg="Anoeconeossa">Anoeconeossa</tp:taxon-name-part></tp:taxon-name></italic> (according to <xref ref-type="bibr" rid="B130">Taylor 1987a</xref>; Martoni et al. 2018). Host plant genera and families are given for HI records if known, otherwise extrapolated from host data elsewhere.</p></caption><graphic xmlns:xlink="http://www.w3.org/1999/xlink" xlink:href="zookeys-1279-001_article-178071__-g015.jpg" id="oo_1625053.jpg" position="float" orientation="portrait" xlink:type="simple"><uri content-type="original_file" xlink:type="simple">https://binary.pensoft.net/fig/1625053</uri></graphic></fig><table-wrap id="T3" position="float" orientation="portrait"><label>Table 3.</label><caption><p>Collection details and GenBank accession numbers for ten species sequenced (<abbrev xmlns:xlink="http://www.w3.org/1999/xlink" xlink:title="cytochrome oxidase I" xlink:type="simple">COI</abbrev> and <abbrev xmlns:xlink="http://www.w3.org/1999/xlink" xlink:title="cytochrome B" xlink:type="simple">cytB</abbrev>) for this study, plus in last two rows accession numbers for the annotated mitogenomes submitted to GenBank for this study. All DNA vouchers are deposited in <abbrev xmlns:xlink="http://www.w3.org/1999/xlink" content-type="institution" xlink:title="University of British Columbia, Vancouver, BC, Canada" xlink:type="simple">DMPC</abbrev>.</p></caption><table><tbody><tr><td rowspan="1" colspan="1">Species</td><td rowspan="1" colspan="1">DNA voucher</td><td rowspan="1" colspan="1">Locality</td><td rowspan="1" colspan="1">
                <abbrev xmlns:xlink="http://www.w3.org/1999/xlink" xlink:title="cytochrome oxidase I" xlink:type="simple">COI</abbrev>
              </td><td rowspan="1" colspan="1">
                <abbrev xmlns:xlink="http://www.w3.org/1999/xlink" xlink:title="cytochrome B" xlink:type="simple">cytB</abbrev>
              </td></tr><tr><td rowspan="1" colspan="1"><italic><tp:taxon-name><tp:taxon-name-part taxon-name-part-type="genus" reg="Australopsylla">Australopsylla</tp:taxon-name-part> <tp:taxon-name-part taxon-name-part-type="species" reg="exotica">exotica</tp:taxon-name-part></tp:taxon-name></italic> Matsunaga &amp; Percy, sp. nov.</td><td rowspan="1" colspan="1">KM125aOaAusFl21, KM125aOaAusFs21</td><td rowspan="1" colspan="1">USA, Hawaiian Islands, O‘ahu, Wai‘anae Mountains</td><td rowspan="1" colspan="1"><ext-link xmlns:xlink="http://www.w3.org/1999/xlink" xlink:href="PX507502" ext-link-type="gen" xlink:type="simple">PX507502</ext-link>–<ext-link xmlns:xlink="http://www.w3.org/1999/xlink" xlink:href="PX507503" ext-link-type="gen" xlink:type="simple">PX507503</ext-link></td><td rowspan="1" colspan="1"><ext-link xmlns:xlink="http://www.w3.org/1999/xlink" xlink:href="PX527527" ext-link-type="gen" xlink:type="simple">PX527527</ext-link>–<ext-link xmlns:xlink="http://www.w3.org/1999/xlink" xlink:href="PX527528" ext-link-type="gen" xlink:type="simple">PX527528</ext-link></td></tr><tr><td rowspan="1" colspan="1"><italic><tp:taxon-name><tp:taxon-name-part taxon-name-part-type="genus" reg="Australopsylla">Australopsylla</tp:taxon-name-part></tp:taxon-name></italic> sp. <italic>sensu</italic> Tuthill and Taylor (<xref ref-type="bibr" rid="B140">1955</xref>: 237)</td><td rowspan="1" colspan="1">AuAusSpF01</td><td rowspan="1" colspan="1">Australia, ACT, Canberra, near CSIRO</td><td rowspan="1" colspan="1">
                <ext-link xmlns:xlink="http://www.w3.org/1999/xlink" xlink:href="PX507504" ext-link-type="gen" xlink:type="simple">PX507504</ext-link>
              </td><td rowspan="1" colspan="1">
                <ext-link xmlns:xlink="http://www.w3.org/1999/xlink" xlink:href="PX527529" ext-link-type="gen" xlink:type="simple">PX527529</ext-link>
              </td></tr><tr><td rowspan="1" colspan="1"><italic><tp:taxon-name><tp:taxon-name-part taxon-name-part-type="genus" reg="Blepharocosta">Blepharocosta</tp:taxon-name-part></tp:taxon-name></italic> Taylor, 1992 sp. [1992a]</td><td rowspan="1" colspan="1">AuBlephF02</td><td rowspan="1" colspan="1">Australia, NSW, Braidwood, north of Mongarlowe</td><td rowspan="1" colspan="1">
                <ext-link xmlns:xlink="http://www.w3.org/1999/xlink" xlink:href="PX507505" ext-link-type="gen" xlink:type="simple">PX507505</ext-link>
              </td><td rowspan="1" colspan="1">
                <ext-link xmlns:xlink="http://www.w3.org/1999/xlink" xlink:href="PX527530" ext-link-type="gen" xlink:type="simple">PX527530</ext-link>
              </td></tr><tr><td rowspan="1" colspan="1"><italic><tp:taxon-name><tp:taxon-name-part taxon-name-part-type="genus" reg="Ctenarytaina">Ctenarytaina</tp:taxon-name-part> <tp:taxon-name-part taxon-name-part-type="species" reg="eucalypti">eucalypti</tp:taxon-name-part></tp:taxon-name></italic> (Maskell, 1890)</td><td rowspan="1" colspan="1">Hi500MaCtenEucM14, Hi500MaCtenEucF14</td><td rowspan="1" colspan="1">USA, Hawaiian Islands, Maui, Makawao, Olinda Road</td><td rowspan="1" colspan="1"><ext-link xmlns:xlink="http://www.w3.org/1999/xlink" xlink:href="PX507506" ext-link-type="gen" xlink:type="simple">PX507506</ext-link>–<ext-link xmlns:xlink="http://www.w3.org/1999/xlink" xlink:href="PX507507" ext-link-type="gen" xlink:type="simple">PX507507</ext-link></td><td rowspan="1" colspan="1"><ext-link xmlns:xlink="http://www.w3.org/1999/xlink" xlink:href="PX527531" ext-link-type="gen" xlink:type="simple">PX527531</ext-link>–<ext-link xmlns:xlink="http://www.w3.org/1999/xlink" xlink:href="PX527532" ext-link-type="gen" xlink:type="simple">PX527532</ext-link></td></tr><tr><td rowspan="1" colspan="1"><italic><tp:taxon-name><tp:taxon-name-part taxon-name-part-type="genus" reg="Ctenarytaina">Ctenarytaina</tp:taxon-name-part> <tp:taxon-name-part taxon-name-part-type="species" reg="longicauda">longicauda</tp:taxon-name-part></tp:taxon-name></italic> Taylor, 1987</td><td rowspan="1" colspan="1">DPHi76CtenspF14</td><td rowspan="1" colspan="1">USA, Hawaiian Islands, O‘ahu, northern Ko‘olau Mountains</td><td rowspan="1" colspan="1">
                <ext-link xmlns:xlink="http://www.w3.org/1999/xlink" xlink:href="PX507508" ext-link-type="gen" xlink:type="simple">PX507508</ext-link>
              </td><td rowspan="1" colspan="1">
                <ext-link xmlns:xlink="http://www.w3.org/1999/xlink" xlink:href="PX527533" ext-link-type="gen" xlink:type="simple">PX527533</ext-link>
              </td></tr><tr><td rowspan="1" colspan="1"><italic><tp:taxon-name><tp:taxon-name-part taxon-name-part-type="genus" reg="Ctenarytaina">Ctenarytaina</tp:taxon-name-part> <tp:taxon-name-part taxon-name-part-type="species" reg="spatulata">spatulata</tp:taxon-name-part></tp:taxon-name></italic> Taylor, 1997</td><td rowspan="1" colspan="1">DPHi84CteneucF14</td><td rowspan="1" colspan="1">USA, Hawaiian Islands, O‘ahu, southern Ko‘olau Mountains</td><td rowspan="1" colspan="1">
                <ext-link xmlns:xlink="http://www.w3.org/1999/xlink" xlink:href="PX507509" ext-link-type="gen" xlink:type="simple">PX507509</ext-link>
              </td><td rowspan="1" colspan="1">
                <ext-link xmlns:xlink="http://www.w3.org/1999/xlink" xlink:href="PX527534" ext-link-type="gen" xlink:type="simple">PX527534</ext-link>
              </td></tr><tr><td rowspan="1" colspan="1"><italic><tp:taxon-name><tp:taxon-name-part taxon-name-part-type="genus" reg="Heteropsylla">Heteropsylla</tp:taxon-name-part> <tp:taxon-name-part taxon-name-part-type="species" reg="cubana">cubana</tp:taxon-name-part></tp:taxon-name></italic> Crawford, 1914</td><td rowspan="1" colspan="1">DPHi36-13</td><td rowspan="1" colspan="1">USA, Hawaiian Islands, Hawai‘i south of Waimea</td><td rowspan="1" colspan="1">
                <ext-link xmlns:xlink="http://www.w3.org/1999/xlink" xlink:href="PX507510" ext-link-type="gen" xlink:type="simple">PX507510</ext-link>
              </td><td rowspan="1" colspan="1">
                <ext-link xmlns:xlink="http://www.w3.org/1999/xlink" xlink:href="PX527535" ext-link-type="gen" xlink:type="simple">PX527535</ext-link>
              </td></tr><tr><td rowspan="1" colspan="1"><italic><tp:taxon-name><tp:taxon-name-part taxon-name-part-type="genus" reg="Phellopsylla">Phellopsylla</tp:taxon-name-part></tp:taxon-name></italic> Taylor, 1960 sp.</td><td rowspan="1" colspan="1">AuPhelloF02</td><td rowspan="1" colspan="1">Australia, NSW, Braidwood, north of Mongarlowe</td><td rowspan="1" colspan="1">
                <ext-link xmlns:xlink="http://www.w3.org/1999/xlink" xlink:href="PX507511" ext-link-type="gen" xlink:type="simple">PX507511</ext-link>
              </td><td rowspan="1" colspan="1">
                <ext-link xmlns:xlink="http://www.w3.org/1999/xlink" xlink:href="PX527536" ext-link-type="gen" xlink:type="simple">PX527536</ext-link>
              </td></tr><tr><td rowspan="1" colspan="1"><italic><tp:taxon-name><tp:taxon-name-part taxon-name-part-type="genus" reg="Platyobria">Platyobria</tp:taxon-name-part></tp:taxon-name></italic> Taylor, 1987 sp. [1987c]</td><td rowspan="1" colspan="1">DPErioAu03</td><td rowspan="1" colspan="1">Australia, Tasmania</td><td rowspan="1" colspan="1">
                <ext-link xmlns:xlink="http://www.w3.org/1999/xlink" xlink:href="PX507512" ext-link-type="gen" xlink:type="simple">PX507512</ext-link>
              </td><td rowspan="1" colspan="1">
                <ext-link xmlns:xlink="http://www.w3.org/1999/xlink" xlink:href="PX527537" ext-link-type="gen" xlink:type="simple">PX527537</ext-link>
              </td></tr><tr><td rowspan="1" colspan="1"><italic><tp:taxon-name><tp:taxon-name-part taxon-name-part-type="genus" reg="Platyobria">Platyobria</tp:taxon-name-part></tp:taxon-name></italic> Taylor, 1987 sp. [1987c]</td><td rowspan="1" colspan="1">TasPlatySpF03</td><td rowspan="1" colspan="1">Australia, Tasmania, ~4 km NE of Lilydale</td><td rowspan="1" colspan="1">
                <ext-link xmlns:xlink="http://www.w3.org/1999/xlink" xlink:href="PX507513" ext-link-type="gen" xlink:type="simple">PX507513</ext-link>
              </td><td rowspan="1" colspan="1">
                <ext-link xmlns:xlink="http://www.w3.org/1999/xlink" xlink:href="PX527538" ext-link-type="gen" xlink:type="simple">PX527538</ext-link>
              </td></tr><tr><td rowspan="1" colspan="1">Species</td><td rowspan="1" colspan="1"><xref ref-type="bibr" rid="B110">Percy et al. 2018</xref> code</td><td rowspan="1" colspan="1">Locality</td><td rowspan="1" colspan="2">Annotated mitochondrial genome</td></tr><tr><td rowspan="1" colspan="1"><italic><tp:taxon-name><tp:taxon-name-part taxon-name-part-type="genus" reg="Australopsylla">Australopsylla</tp:taxon-name-part> <tp:taxon-name-part taxon-name-part-type="species" reg="carinata">carinata</tp:taxon-name-part></tp:taxon-name></italic> (Froggatt, 1900)</td><td rowspan="1" colspan="1">DP1.idba.109</td><td rowspan="1" colspan="1">Australia, ACT, Namadgi</td><td rowspan="1" colspan="2">
                <ext-link xmlns:xlink="http://www.w3.org/1999/xlink" xlink:href="PX549493" ext-link-type="gen" xlink:type="simple">PX549493</ext-link>
              </td></tr><tr><td rowspan="1" colspan="1"><italic><tp:taxon-name><tp:taxon-name-part taxon-name-part-type="genus" reg="Australopsylla">Australopsylla</tp:taxon-name-part> <tp:taxon-name-part taxon-name-part-type="species" reg="revoluta">revoluta</tp:taxon-name-part></tp:taxon-name></italic> (Froggatt, 1900)</td><td rowspan="1" colspan="1">DP2.idba.142_circ</td><td rowspan="1" colspan="1">Australia, ACT, Tharwa</td><td rowspan="1" colspan="2">
                <ext-link xmlns:xlink="http://www.w3.org/1999/xlink" xlink:href="PX549492" ext-link-type="gen" xlink:type="simple">PX549492</ext-link>
              </td></tr></tbody></table></table-wrap></tp:treatment-sec><ref-list><ref id="B41"><mixed-citation xmlns:xlink="http://www.w3.org/1999/xlink" xlink:type="simple">Froggatt WW (1900) Australian <tp:taxon-name><tp:taxon-name-part taxon-name-part-type="family">Psyllidae</tp:taxon-name-part></tp:taxon-name>. Proceedings of the Linnean Society of New South Wales 25: 250–302. <ext-link xlink:href="https://www.biodiversitylibrary.org/page/6599911" ext-link-type="uri" xlink:type="simple">https://www.biodiversitylibrary.org/page/6599911</ext-link></mixed-citation></ref><ref id="B110"><mixed-citation xmlns:xlink="http://www.w3.org/1999/xlink" xlink:type="simple">Percy DM, Crampton-Platt A, Sveinsson S, Lemmon AR, Lemmon EM, Ouvrard D, Burckhardt D (2018) Resolving the psyllid tree of life: Phylogenomic analyses of the superfamily <tp:taxon-name><tp:taxon-name-part taxon-name-part-type="superfamily">Psylloidea</tp:taxon-name-part></tp:taxon-name> (<tp:taxon-name><tp:taxon-name-part taxon-name-part-type="order">Hemiptera</tp:taxon-name-part></tp:taxon-name>). Systematic Entomology 43(4): 762–776. <ext-link xlink:href="10.1111/syen.12302" ext-link-type="doi" xlink:type="simple">https://doi.org/10.1111/syen.12302</ext-link></mixed-citation></ref><ref id="B140"><mixed-citation xmlns:xlink="http://www.w3.org/1999/xlink" xlink:type="simple">Tuthill LD, Taylor KL (1955) Australian genera of the family <tp:taxon-name><tp:taxon-name-part taxon-name-part-type="family">Psyllidae</tp:taxon-name-part></tp:taxon-name> (<tp:taxon-name><tp:taxon-name-part taxon-name-part-type="order">Hemiptera</tp:taxon-name-part></tp:taxon-name>: <tp:taxon-name><tp:taxon-name-part taxon-name-part-type="suborder">Homoptera</tp:taxon-name-part></tp:taxon-name>). Australian Journal of Zoology 3: 227–257. <ext-link xlink:href="10.1071/ZO9550227" ext-link-type="doi" xlink:type="simple">https://doi.org/10.1071/ZO9550227</ext-link></mixed-citation></ref><ref id="B79"><mixed-citation xmlns:xlink="http://www.w3.org/1999/xlink" xlink:type="simple">Martoni F, Bartlett JS, Moir ML, Steinbauer MJ, Taylor GS (2024) An annotated check­list with a key to the genera of Australian psyllids (<tp:taxon-name><tp:taxon-name-part taxon-name-part-type="order">Hemiptera</tp:taxon-name-part></tp:taxon-name>: <tp:taxon-name><tp:taxon-name-part taxon-name-part-type="suborder">Sternorrhyncha</tp:taxon-name-part></tp:taxon-name>: Psyl­loidea). Zootaxa 5500(1): 1–213. <ext-link xlink:href="10.11646/zootaxa.5500.1.1" ext-link-type="doi" xlink:type="simple">https://doi.org/10.11646/zootaxa.5500.1.1</ext-link></mixed-citation></ref><ref id="B134"><mixed-citation xmlns:xlink="http://www.w3.org/1999/xlink" xlink:type="simple">Taylor KL (1992a) <italic><tp:taxon-name><tp:taxon-name-part taxon-name-part-type="genus">Blepharocosta</tp:taxon-name-part></tp:taxon-name></italic>, a new genus of Australian <tp:taxon-name><tp:taxon-name-part taxon-name-part-type="subfamily">Spondyliaspidinae</tp:taxon-name-part></tp:taxon-name> (<tp:taxon-name><tp:taxon-name-part taxon-name-part-type="order">Hemiptera</tp:taxon-name-part></tp:taxon-name>: <tp:taxon-name><tp:taxon-name-part taxon-name-part-type="superfamily">Psylloidea</tp:taxon-name-part></tp:taxon-name>). Invertebrate Taxonomy 6: 131–141. <ext-link xlink:href="10.1071/IT9920131" ext-link-type="doi" xlink:type="simple">https://doi.org/10.1071/IT9920131</ext-link></mixed-citation></ref><ref id="B78"><mixed-citation xmlns:xlink="http://www.w3.org/1999/xlink" xlink:type="simple">Martoni F, Taylor GS, Blacket MJ (2020) Illuminating insights into the biodiversity of the Australian psyllids (<tp:taxon-name><tp:taxon-name-part taxon-name-part-type="order">Hemiptera</tp:taxon-name-part></tp:taxon-name>: <tp:taxon-name><tp:taxon-name-part taxon-name-part-type="superfamily">Psylloidea</tp:taxon-name-part></tp:taxon-name>) collected using light trapping. Insects 11(6): 354. <ext-link xlink:href="10.3390/insects11060354" ext-link-type="doi" xlink:type="simple">https://doi.org/10.3390/insects11060354</ext-link></mixed-citation></ref><ref id="B19"><mixed-citation xmlns:xlink="http://www.w3.org/1999/xlink" xlink:type="simple">Burckhardt D, Ouvrard D, Percy DM (2021) An updated classification of the jumping plant-lice (<tp:taxon-name><tp:taxon-name-part taxon-name-part-type="order">Hemiptera</tp:taxon-name-part></tp:taxon-name>: <tp:taxon-name><tp:taxon-name-part taxon-name-part-type="superfamily">Psylloidea</tp:taxon-name-part></tp:taxon-name>) integrating molecular and morphological evidence. European Journal of Taxonomy 736(1): 137–182. <ext-link xlink:href="10.5852/ejt.2021.736.1257" ext-link-type="doi" xlink:type="simple">https://doi.org/10.5852/ejt.2021.736.1257</ext-link></mixed-citation></ref><ref id="B130"><mixed-citation xmlns:xlink="http://www.w3.org/1999/xlink" xlink:type="simple">Taylor KL (1987a) Revision of <italic><tp:taxon-name><tp:taxon-name-part taxon-name-part-type="genus">Eucalyptolyma</tp:taxon-name-part></tp:taxon-name></italic> Froggatt (<tp:taxon-name><tp:taxon-name-part taxon-name-part-type="suborder">Homoptera</tp:taxon-name-part></tp:taxon-name>: <tp:taxon-name><tp:taxon-name-part taxon-name-part-type="superfamily">Psylloidea</tp:taxon-name-part></tp:taxon-name>) with two new genera of Australian psyllids. Journal of the Australian Entomological Society 26: 97–127. <ext-link xlink:href="10.1111/j.1440-6055.1987.tb00270.x" ext-link-type="doi" xlink:type="simple">https://doi.org/10.1111/j.1440-6055.1987.tb00270.x</ext-link></mixed-citation></ref></ref-list></tp:taxon-treatment>
