# Supplementary material for: Checklist of the adventive psyllids (Hemiptera, Psylloidea) of the Hawaiian Islands, including new state records, identification key, and description of a new species of Australopsylla
Source: Zookeys. 2026 May 5;1279:1–56. doi: 10.3897/zookeys.1279.178071 (PMC13169212; doi:10.3897/zookeys.1279.178071)
Supplement: XML Treatment for Ctenarytaina eucalypti [file zookeys.1279.178071-treatment6.xml]

<!DOCTYPE tp:taxon-treatment
  PUBLIC "-//TaxonX//DTD Taxonomic Treatment Publishing DTD v0 20100105//EN" "tax-treatment-NSO.dtd">
<tp:taxon-treatment xmlns:tp="http://www.plazi.org/taxpub"><tp:treatment-meta><kwd-group><label>Taxon classification</label><kwd>
                  <named-content content-type="kingdom">Animalia</named-content>
                </kwd><kwd>
                  <named-content content-type="order">Hemiptera</named-content>
                </kwd><kwd>
                  <named-content content-type="family">Aphalaridae</named-content>
                </kwd></kwd-group><mixed-citation publication-type="journal"><person-group><name><surname>Matsunaga</surname><given-names>Janis N.</given-names></name><name><surname>Magnacca</surname><given-names>Karl N.</given-names></name><name><surname>Krushelnycky</surname><given-names>Paul D.</given-names></name><name><surname>Percy</surname><given-names>Diana M.</given-names></name></person-group><article-title>Checklist of the adventive psyllids (<tp:taxon-name><tp:taxon-name-part taxon-name-part-type="order" reg="Hemiptera">Hemiptera</tp:taxon-name-part></tp:taxon-name>, <tp:taxon-name><tp:taxon-name-part taxon-name-part-type="superfamily" reg="Psylloidea">Psylloidea</tp:taxon-name-part></tp:taxon-name>) of the Hawaiian Islands, including new state records, identification key, and description of a new species of <italic><tp:taxon-name><tp:taxon-name-part taxon-name-part-type="genus" reg="Australopsylla">Australopsylla</tp:taxon-name-part></tp:taxon-name></italic></article-title><source>Zookeys</source><day>05</day><month>05</month><year>2026</year><volume>1279</volume><fpage>1</fpage><lpage>56</lpage><pub-id pub-id-type="doi">10.3897/zookeys.1279.178071</pub-id></mixed-citation></tp:treatment-meta><tp:nomenclature><tp:taxon-name><object-id xmlns:xlink="http://www.w3.org/1999/xlink" content-type="arpha" xlink:type="simple">0E0008B0-F92F-50CC-9674-198737183469</object-id>
                        		<tp:taxon-name-part taxon-name-part-type="genus" reg="Ctenarytaina">Ctenarytaina</tp:taxon-name-part> <tp:taxon-name-part taxon-name-part-type="species" reg="eucalypti">eucalypti</tp:taxon-name-part>
                        	</tp:taxon-name><tp:taxon-authority>(Maskell, 1890)</tp:taxon-authority></tp:nomenclature><tp:treatment-sec sec-type="First detection/collection in HI"><title>First detection/collection in HI.</title><p>1993 (<xref ref-type="bibr" rid="B64">Kumashiro et al. 2002</xref>).</p></tp:treatment-sec><tp:treatment-sec sec-type="Distribution in HI"><title>Distribution in HI.</title><p>Maui, Hawai‘i.</p></tp:treatment-sec><tp:treatment-sec sec-type="Material examined"><title>Material examined.</title><p>USA – Hawaiian Islands • ~ 20 adults; Maui, East Maui, Makawao, start of Olinda Road; <named-content xmlns:xlink="http://www.w3.org/1999/xlink" content-type="dwc:verbatimCoordinates" xlink:type="simple">20.8037°N, 156.2766°W</named-content>; 830 m; 03 Jul. 2014; D.M. Percy leg.; ex <italic><tp:taxon-name><tp:taxon-name-part taxon-name-part-type="genus" reg="Eucalyptus">Eucalyptus</tp:taxon-name-part></tp:taxon-name></italic> sp.; coll. Hi500-14; <abbrev xmlns:xlink="http://www.w3.org/1999/xlink" content-type="institution" xlink:title="University of British Columbia, Vancouver, BC, Canada" xlink:type="simple">DMPC</abbrev> • 1 ♂, 1 ♀; Hawai‘i, Kamuela, DLNR tree nursery; 12 Jul. 1993; J. Lum leg.; ex <italic><tp:taxon-name><tp:taxon-name-part taxon-name-part-type="genus" reg="Eucalyptus">Eucalyptus</tp:taxon-name-part></tp:taxon-name></italic> sp.; coll. 1993-277; <abbrev xmlns:xlink="http://www.w3.org/1999/xlink" content-type="institution" xlink:title="Hawai‘i Department of Agriculture and Biosecurity" xlink:type="simple">HDAB</abbrev> • 1 ♂, 1 ♀; Hawai‘i, Kamuela; 04 Aug. 1994; S. Matayoshi leg.; ex <italic><tp:taxon-name><tp:taxon-name-part taxon-name-part-type="genus" reg="Eucalyptus">Eucalyptus</tp:taxon-name-part> <tp:taxon-name-part taxon-name-part-type="species" reg="globulus">globulus</tp:taxon-name-part></tp:taxon-name></italic>; coll. 1994-545; <abbrev xmlns:xlink="http://www.w3.org/1999/xlink" content-type="institution" xlink:title="Hawai‘i Department of Agriculture and Biosecurity" xlink:type="simple">HDAB</abbrev>.</p></tp:treatment-sec><tp:treatment-sec sec-type="Host plant in HI"><title>Host plant in HI.</title><p><italic><tp:taxon-name><tp:taxon-name-part taxon-name-part-type="genus" reg="Eucalyptus">Eucalyptus</tp:taxon-name-part> <tp:taxon-name-part taxon-name-part-type="species" reg="globulus">globulus</tp:taxon-name-part></tp:taxon-name></italic> (<tp:taxon-name><tp:taxon-name-part taxon-name-part-type="family" reg="Myrtaceae">Myrtaceae</tp:taxon-name-part></tp:taxon-name>).</p></tp:treatment-sec><tp:treatment-sec sec-type="Additional distribution and host plant records"><title>Additional distribution and host plant records.</title><p>Native to Australia, adventive in western USA, and many other locations worldwide; <italic><tp:taxon-name><tp:taxon-name-part taxon-name-part-type="genus" reg="Eucalyptus">Eucalyptus</tp:taxon-name-part></tp:taxon-name></italic> spp. (<tp:taxon-name><tp:taxon-name-part taxon-name-part-type="family" reg="Myrtaceae">Myrtaceae</tp:taxon-name-part></tp:taxon-name>) (<xref ref-type="bibr" rid="B17">Burckhardt et al. 1999</xref>; <xref ref-type="bibr" rid="B22">Castillo Carrillo et al. 2016</xref>; <xref ref-type="bibr" rid="B45">Halbert and Burckhardt 2020</xref>; <xref ref-type="bibr" rid="B37">Duarte et al. 2025</xref>).</p></tp:treatment-sec><tp:treatment-sec sec-type="Remarks"><title>Remarks.</title><p>Collected in several locations in East Maui and Kamuela, Hawai‘i. Immatures are free-living.</p></tp:treatment-sec><tp:treatment-sec sec-type="Genetic resources"><title>Genetic resources.</title><p>GenBank <ext-link xmlns:xlink="http://www.w3.org/1999/xlink" xlink:href="PX507506" ext-link-type="gen" xlink:type="simple">PX507506</ext-link>–<ext-link xmlns:xlink="http://www.w3.org/1999/xlink" xlink:href="PX507507" ext-link-type="gen" xlink:type="simple">PX507507</ext-link> (<abbrev xmlns:xlink="http://www.w3.org/1999/xlink" xlink:title="cytochrome oxidase I" xlink:type="simple">COI</abbrev>), <ext-link xmlns:xlink="http://www.w3.org/1999/xlink" xlink:href="PX527531" ext-link-type="gen" xlink:type="simple">PX527531</ext-link>–<ext-link xmlns:xlink="http://www.w3.org/1999/xlink" xlink:href="PX527532" ext-link-type="gen" xlink:type="simple">PX527532</ext-link> (<abbrev xmlns:xlink="http://www.w3.org/1999/xlink" xlink:title="cytochrome B" xlink:type="simple">cytB</abbrev>) (Table <xref ref-type="table" rid="T3">3</xref>), SRX1277825 (transcriptome) [Hawaiian specimens]. A number of other accession numbers for this species can be found on GenBank.</p></tp:treatment-sec><tp:treatment-sec><!--Section generated to contain objects referenced in tp:taxon-treatment.--><table-wrap id="T3" position="float" orientation="portrait"><label>Table 3.</label><caption><p>Collection details and GenBank accession numbers for ten species sequenced (<abbrev xmlns:xlink="http://www.w3.org/1999/xlink" xlink:title="cytochrome oxidase I" xlink:type="simple">COI</abbrev> and <abbrev xmlns:xlink="http://www.w3.org/1999/xlink" xlink:title="cytochrome B" xlink:type="simple">cytB</abbrev>) for this study, plus in last two rows accession numbers for the annotated mitogenomes submitted to GenBank for this study. All DNA vouchers are deposited in <abbrev xmlns:xlink="http://www.w3.org/1999/xlink" content-type="institution" xlink:title="University of British Columbia, Vancouver, BC, Canada" xlink:type="simple">DMPC</abbrev>.</p></caption><table><tbody><tr><td rowspan="1" colspan="1">Species</td><td rowspan="1" colspan="1">DNA voucher</td><td rowspan="1" colspan="1">Locality</td><td rowspan="1" colspan="1">
                <abbrev xmlns:xlink="http://www.w3.org/1999/xlink" xlink:title="cytochrome oxidase I" xlink:type="simple">COI</abbrev>
              </td><td rowspan="1" colspan="1">
                <abbrev xmlns:xlink="http://www.w3.org/1999/xlink" xlink:title="cytochrome B" xlink:type="simple">cytB</abbrev>
              </td></tr><tr><td rowspan="1" colspan="1"><italic><tp:taxon-name><tp:taxon-name-part taxon-name-part-type="genus" reg="Australopsylla">Australopsylla</tp:taxon-name-part> <tp:taxon-name-part taxon-name-part-type="species" reg="exotica">exotica</tp:taxon-name-part></tp:taxon-name></italic> Matsunaga &amp; Percy, sp. nov.</td><td rowspan="1" colspan="1">KM125aOaAusFl21, KM125aOaAusFs21</td><td rowspan="1" colspan="1">USA, Hawaiian Islands, O‘ahu, Wai‘anae Mountains</td><td rowspan="1" colspan="1"><ext-link xmlns:xlink="http://www.w3.org/1999/xlink" xlink:href="PX507502" ext-link-type="gen" xlink:type="simple">PX507502</ext-link>–<ext-link xmlns:xlink="http://www.w3.org/1999/xlink" xlink:href="PX507503" ext-link-type="gen" xlink:type="simple">PX507503</ext-link></td><td rowspan="1" colspan="1"><ext-link xmlns:xlink="http://www.w3.org/1999/xlink" xlink:href="PX527527" ext-link-type="gen" xlink:type="simple">PX527527</ext-link>–<ext-link xmlns:xlink="http://www.w3.org/1999/xlink" xlink:href="PX527528" ext-link-type="gen" xlink:type="simple">PX527528</ext-link></td></tr><tr><td rowspan="1" colspan="1"><italic><tp:taxon-name><tp:taxon-name-part taxon-name-part-type="genus" reg="Australopsylla">Australopsylla</tp:taxon-name-part></tp:taxon-name></italic> sp. <italic>sensu</italic> Tuthill and Taylor (<xref ref-type="bibr" rid="B140">1955</xref>: 237)</td><td rowspan="1" colspan="1">AuAusSpF01</td><td rowspan="1" colspan="1">Australia, ACT, Canberra, near CSIRO</td><td rowspan="1" colspan="1">
                <ext-link xmlns:xlink="http://www.w3.org/1999/xlink" xlink:href="PX507504" ext-link-type="gen" xlink:type="simple">PX507504</ext-link>
              </td><td rowspan="1" colspan="1">
                <ext-link xmlns:xlink="http://www.w3.org/1999/xlink" xlink:href="PX527529" ext-link-type="gen" xlink:type="simple">PX527529</ext-link>
              </td></tr><tr><td rowspan="1" colspan="1"><italic><tp:taxon-name><tp:taxon-name-part taxon-name-part-type="genus" reg="Blepharocosta">Blepharocosta</tp:taxon-name-part></tp:taxon-name></italic> Taylor, 1992 sp. [1992a]</td><td rowspan="1" colspan="1">AuBlephF02</td><td rowspan="1" colspan="1">Australia, NSW, Braidwood, north of Mongarlowe</td><td rowspan="1" colspan="1">
                <ext-link xmlns:xlink="http://www.w3.org/1999/xlink" xlink:href="PX507505" ext-link-type="gen" xlink:type="simple">PX507505</ext-link>
              </td><td rowspan="1" colspan="1">
                <ext-link xmlns:xlink="http://www.w3.org/1999/xlink" xlink:href="PX527530" ext-link-type="gen" xlink:type="simple">PX527530</ext-link>
              </td></tr><tr><td rowspan="1" colspan="1"><italic><tp:taxon-name><tp:taxon-name-part taxon-name-part-type="genus" reg="Ctenarytaina">Ctenarytaina</tp:taxon-name-part> <tp:taxon-name-part taxon-name-part-type="species" reg="eucalypti">eucalypti</tp:taxon-name-part></tp:taxon-name></italic> (Maskell, 1890)</td><td rowspan="1" colspan="1">Hi500MaCtenEucM14, Hi500MaCtenEucF14</td><td rowspan="1" colspan="1">USA, Hawaiian Islands, Maui, Makawao, Olinda Road</td><td rowspan="1" colspan="1"><ext-link xmlns:xlink="http://www.w3.org/1999/xlink" xlink:href="PX507506" ext-link-type="gen" xlink:type="simple">PX507506</ext-link>–<ext-link xmlns:xlink="http://www.w3.org/1999/xlink" xlink:href="PX507507" ext-link-type="gen" xlink:type="simple">PX507507</ext-link></td><td rowspan="1" colspan="1"><ext-link xmlns:xlink="http://www.w3.org/1999/xlink" xlink:href="PX527531" ext-link-type="gen" xlink:type="simple">PX527531</ext-link>–<ext-link xmlns:xlink="http://www.w3.org/1999/xlink" xlink:href="PX527532" ext-link-type="gen" xlink:type="simple">PX527532</ext-link></td></tr><tr><td rowspan="1" colspan="1"><italic><tp:taxon-name><tp:taxon-name-part taxon-name-part-type="genus" reg="Ctenarytaina">Ctenarytaina</tp:taxon-name-part> <tp:taxon-name-part taxon-name-part-type="species" reg="longicauda">longicauda</tp:taxon-name-part></tp:taxon-name></italic> Taylor, 1987</td><td rowspan="1" colspan="1">DPHi76CtenspF14</td><td rowspan="1" colspan="1">USA, Hawaiian Islands, O‘ahu, northern Ko‘olau Mountains</td><td rowspan="1" colspan="1">
                <ext-link xmlns:xlink="http://www.w3.org/1999/xlink" xlink:href="PX507508" ext-link-type="gen" xlink:type="simple">PX507508</ext-link>
              </td><td rowspan="1" colspan="1">
                <ext-link xmlns:xlink="http://www.w3.org/1999/xlink" xlink:href="PX527533" ext-link-type="gen" xlink:type="simple">PX527533</ext-link>
              </td></tr><tr><td rowspan="1" colspan="1"><italic><tp:taxon-name><tp:taxon-name-part taxon-name-part-type="genus" reg="Ctenarytaina">Ctenarytaina</tp:taxon-name-part> <tp:taxon-name-part taxon-name-part-type="species" reg="spatulata">spatulata</tp:taxon-name-part></tp:taxon-name></italic> Taylor, 1997</td><td rowspan="1" colspan="1">DPHi84CteneucF14</td><td rowspan="1" colspan="1">USA, Hawaiian Islands, O‘ahu, southern Ko‘olau Mountains</td><td rowspan="1" colspan="1">
                <ext-link xmlns:xlink="http://www.w3.org/1999/xlink" xlink:href="PX507509" ext-link-type="gen" xlink:type="simple">PX507509</ext-link>
              </td><td rowspan="1" colspan="1">
                <ext-link xmlns:xlink="http://www.w3.org/1999/xlink" xlink:href="PX527534" ext-link-type="gen" xlink:type="simple">PX527534</ext-link>
              </td></tr><tr><td rowspan="1" colspan="1"><italic><tp:taxon-name><tp:taxon-name-part taxon-name-part-type="genus" reg="Heteropsylla">Heteropsylla</tp:taxon-name-part> <tp:taxon-name-part taxon-name-part-type="species" reg="cubana">cubana</tp:taxon-name-part></tp:taxon-name></italic> Crawford, 1914</td><td rowspan="1" colspan="1">DPHi36-13</td><td rowspan="1" colspan="1">USA, Hawaiian Islands, Hawai‘i south of Waimea</td><td rowspan="1" colspan="1">
                <ext-link xmlns:xlink="http://www.w3.org/1999/xlink" xlink:href="PX507510" ext-link-type="gen" xlink:type="simple">PX507510</ext-link>
              </td><td rowspan="1" colspan="1">
                <ext-link xmlns:xlink="http://www.w3.org/1999/xlink" xlink:href="PX527535" ext-link-type="gen" xlink:type="simple">PX527535</ext-link>
              </td></tr><tr><td rowspan="1" colspan="1"><italic><tp:taxon-name><tp:taxon-name-part taxon-name-part-type="genus" reg="Phellopsylla">Phellopsylla</tp:taxon-name-part></tp:taxon-name></italic> Taylor, 1960 sp.</td><td rowspan="1" colspan="1">AuPhelloF02</td><td rowspan="1" colspan="1">Australia, NSW, Braidwood, north of Mongarlowe</td><td rowspan="1" colspan="1">
                <ext-link xmlns:xlink="http://www.w3.org/1999/xlink" xlink:href="PX507511" ext-link-type="gen" xlink:type="simple">PX507511</ext-link>
              </td><td rowspan="1" colspan="1">
                <ext-link xmlns:xlink="http://www.w3.org/1999/xlink" xlink:href="PX527536" ext-link-type="gen" xlink:type="simple">PX527536</ext-link>
              </td></tr><tr><td rowspan="1" colspan="1"><italic><tp:taxon-name><tp:taxon-name-part taxon-name-part-type="genus" reg="Platyobria">Platyobria</tp:taxon-name-part></tp:taxon-name></italic> Taylor, 1987 sp. [1987c]</td><td rowspan="1" colspan="1">DPErioAu03</td><td rowspan="1" colspan="1">Australia, Tasmania</td><td rowspan="1" colspan="1">
                <ext-link xmlns:xlink="http://www.w3.org/1999/xlink" xlink:href="PX507512" ext-link-type="gen" xlink:type="simple">PX507512</ext-link>
              </td><td rowspan="1" colspan="1">
                <ext-link xmlns:xlink="http://www.w3.org/1999/xlink" xlink:href="PX527537" ext-link-type="gen" xlink:type="simple">PX527537</ext-link>
              </td></tr><tr><td rowspan="1" colspan="1"><italic><tp:taxon-name><tp:taxon-name-part taxon-name-part-type="genus" reg="Platyobria">Platyobria</tp:taxon-name-part></tp:taxon-name></italic> Taylor, 1987 sp. [1987c]</td><td rowspan="1" colspan="1">TasPlatySpF03</td><td rowspan="1" colspan="1">Australia, Tasmania, ~4 km NE of Lilydale</td><td rowspan="1" colspan="1">
                <ext-link xmlns:xlink="http://www.w3.org/1999/xlink" xlink:href="PX507513" ext-link-type="gen" xlink:type="simple">PX507513</ext-link>
              </td><td rowspan="1" colspan="1">
                <ext-link xmlns:xlink="http://www.w3.org/1999/xlink" xlink:href="PX527538" ext-link-type="gen" xlink:type="simple">PX527538</ext-link>
              </td></tr><tr><td rowspan="1" colspan="1">Species</td><td rowspan="1" colspan="1"><xref ref-type="bibr" rid="B110">Percy et al. 2018</xref> code</td><td rowspan="1" colspan="1">Locality</td><td rowspan="1" colspan="2">Annotated mitochondrial genome</td></tr><tr><td rowspan="1" colspan="1"><italic><tp:taxon-name><tp:taxon-name-part taxon-name-part-type="genus" reg="Australopsylla">Australopsylla</tp:taxon-name-part> <tp:taxon-name-part taxon-name-part-type="species" reg="carinata">carinata</tp:taxon-name-part></tp:taxon-name></italic> (Froggatt, 1900)</td><td rowspan="1" colspan="1">DP1.idba.109</td><td rowspan="1" colspan="1">Australia, ACT, Namadgi</td><td rowspan="1" colspan="2">
                <ext-link xmlns:xlink="http://www.w3.org/1999/xlink" xlink:href="PX549493" ext-link-type="gen" xlink:type="simple">PX549493</ext-link>
              </td></tr><tr><td rowspan="1" colspan="1"><italic><tp:taxon-name><tp:taxon-name-part taxon-name-part-type="genus" reg="Australopsylla">Australopsylla</tp:taxon-name-part> <tp:taxon-name-part taxon-name-part-type="species" reg="revoluta">revoluta</tp:taxon-name-part></tp:taxon-name></italic> (Froggatt, 1900)</td><td rowspan="1" colspan="1">DP2.idba.142_circ</td><td rowspan="1" colspan="1">Australia, ACT, Tharwa</td><td rowspan="1" colspan="2">
                <ext-link xmlns:xlink="http://www.w3.org/1999/xlink" xlink:href="PX549492" ext-link-type="gen" xlink:type="simple">PX549492</ext-link>
              </td></tr></tbody></table></table-wrap></tp:treatment-sec><ref-list><ref id="B64"><mixed-citation xmlns:xlink="http://www.w3.org/1999/xlink" xlink:type="simple">Kumashiro BR, Heu RA, Nishida GM, Beardsley JW (2002) New state records of immigrant insects in the Hawaiian Islands for the year 1999. Proceedings of the Hawaiian Entomological Society 35: 170–184. <ext-link xlink:href="http://hdl.handle.net/10125/26011" ext-link-type="uri" xlink:type="simple">http://hdl.handle.net/10125/26011</ext-link></mixed-citation></ref><ref id="B17"><mixed-citation xmlns:xlink="http://www.w3.org/1999/xlink" xlink:type="simple">Burckhardt D, Santana DLQ, Terra AL, De Andrade FM, Penteado SRC, Iede ET, Morey CS (1999) Psyllid pests (<tp:taxon-name><tp:taxon-name-part taxon-name-part-type="order">Hemiptera</tp:taxon-name-part></tp:taxon-name>, <tp:taxon-name><tp:taxon-name-part taxon-name-part-type="superfamily">Psylloidea</tp:taxon-name-part></tp:taxon-name>) in South American eucalypt plantations. Mitteilungen der schweizerischen entomologischen Gesellschaft 72: 1–10. <ext-link xlink:href="10.5169/seals-402733" ext-link-type="doi" xlink:type="simple">https://doi.org/10.5169/seals-402733</ext-link></mixed-citation></ref><ref id="B22"><mixed-citation xmlns:xlink="http://www.w3.org/1999/xlink" xlink:type="simple">Castillo Carrillo CI, Jensen AS, Synder WE (2016) Checklist of the <tp:taxon-name><tp:taxon-name-part taxon-name-part-type="superfamily">Psylloidea</tp:taxon-name-part></tp:taxon-name> (<tp:taxon-name><tp:taxon-name-part taxon-name-part-type="order">Hemiptera</tp:taxon-name-part></tp:taxon-name>) of the U. S. Pacific Northwest. Proceedings of the Entomological Society of Washington 118(4): 498–509. <ext-link xlink:href="10.4289/0013-8797.118.4.498" ext-link-type="doi" xlink:type="simple">https://doi.org/10.4289/0013-8797.118.4.498</ext-link></mixed-citation></ref><ref id="B45"><mixed-citation xmlns:xlink="http://www.w3.org/1999/xlink" xlink:type="simple">Halbert SE, Burckhardt D (2020) The psyllids (<tp:taxon-name><tp:taxon-name-part taxon-name-part-type="order">Hemiptera</tp:taxon-name-part></tp:taxon-name>: <tp:taxon-name><tp:taxon-name-part taxon-name-part-type="superfamily">Psylloidea</tp:taxon-name-part></tp:taxon-name>) of Florida: newly established and rarely collected taxa and checklist. <tp:taxon-name><tp:taxon-name-part taxon-name-part-type="class">Insecta</tp:taxon-name-part></tp:taxon-name> Mundi 788: 1–88. <ext-link xlink:href="https://journals.flvc.org/mundi/article/view/126034" ext-link-type="uri" xlink:type="simple">https://journals.flvc.org/mundi/article/view/126034</ext-link></mixed-citation></ref><ref id="B37"><mixed-citation xmlns:xlink="http://www.w3.org/1999/xlink" xlink:type="simple">Duarte BZ, Burckhardt D, Ouvrard D, Queiroz DL, Valkenburg T, Neto L (2025) The <tp:taxon-name><tp:taxon-name-part taxon-name-part-type="superfamily">Psylloidea</tp:taxon-name-part></tp:taxon-name> (<tp:taxon-name><tp:taxon-name-part taxon-name-part-type="order">Hemiptera</tp:taxon-name-part></tp:taxon-name>) of Portugal (mainland, Azores and Madeira): checklist and new distributional and host records. Zootaxa 5642(4): 343–385. <ext-link xlink:href="10.11646/zootaxa.5642.4.4" ext-link-type="doi" xlink:type="simple">https://doi.org/10.11646/zootaxa.5642.4.4</ext-link></mixed-citation></ref><ref id="B140"><mixed-citation xmlns:xlink="http://www.w3.org/1999/xlink" xlink:type="simple">Tuthill LD, Taylor KL (1955) Australian genera of the family <tp:taxon-name><tp:taxon-name-part taxon-name-part-type="family">Psyllidae</tp:taxon-name-part></tp:taxon-name> (<tp:taxon-name><tp:taxon-name-part taxon-name-part-type="order">Hemiptera</tp:taxon-name-part></tp:taxon-name>: <tp:taxon-name><tp:taxon-name-part taxon-name-part-type="suborder">Homoptera</tp:taxon-name-part></tp:taxon-name>). Australian Journal of Zoology 3: 227–257. <ext-link xlink:href="10.1071/ZO9550227" ext-link-type="doi" xlink:type="simple">https://doi.org/10.1071/ZO9550227</ext-link></mixed-citation></ref><ref id="B110"><mixed-citation xmlns:xlink="http://www.w3.org/1999/xlink" xlink:type="simple">Percy DM, Crampton-Platt A, Sveinsson S, Lemmon AR, Lemmon EM, Ouvrard D, Burckhardt D (2018) Resolving the psyllid tree of life: Phylogenomic analyses of the superfamily <tp:taxon-name><tp:taxon-name-part taxon-name-part-type="superfamily">Psylloidea</tp:taxon-name-part></tp:taxon-name> (<tp:taxon-name><tp:taxon-name-part taxon-name-part-type="order">Hemiptera</tp:taxon-name-part></tp:taxon-name>). Systematic Entomology 43(4): 762–776. <ext-link xlink:href="10.1111/syen.12302" ext-link-type="doi" xlink:type="simple">https://doi.org/10.1111/syen.12302</ext-link></mixed-citation></ref></ref-list></tp:taxon-treatment>
