# Supplementary material for: Checklist of the adventive psyllids (Hemiptera, Psylloidea) of the Hawaiian Islands, including new state records, identification key, and description of a new species of Australopsylla
Source: Zookeys. 2026 May 5;1279:1–56. doi: 10.3897/zookeys.1279.178071 (PMC13169212; doi:10.3897/zookeys.1279.178071)
Supplement: XML Treatment for Eucalyptolyma maideni [file zookeys.1279.178071-treatment9.xml]

<!DOCTYPE tp:taxon-treatment
  PUBLIC "-//TaxonX//DTD Taxonomic Treatment Publishing DTD v0 20100105//EN" "tax-treatment-NSO.dtd">
<tp:taxon-treatment xmlns:tp="http://www.plazi.org/taxpub"><tp:treatment-meta><kwd-group><label>Taxon classification</label><kwd>
                  <named-content content-type="kingdom">Animalia</named-content>
                </kwd><kwd>
                  <named-content content-type="order">Hemiptera</named-content>
                </kwd><kwd>
                  <named-content content-type="family">Aphalaridae</named-content>
                </kwd></kwd-group><mixed-citation publication-type="journal"><person-group><name><surname>Matsunaga</surname><given-names>Janis N.</given-names></name><name><surname>Magnacca</surname><given-names>Karl N.</given-names></name><name><surname>Krushelnycky</surname><given-names>Paul D.</given-names></name><name><surname>Percy</surname><given-names>Diana M.</given-names></name></person-group><article-title>Checklist of the adventive psyllids (<tp:taxon-name><tp:taxon-name-part taxon-name-part-type="order" reg="Hemiptera">Hemiptera</tp:taxon-name-part></tp:taxon-name>, <tp:taxon-name><tp:taxon-name-part taxon-name-part-type="superfamily" reg="Psylloidea">Psylloidea</tp:taxon-name-part></tp:taxon-name>) of the Hawaiian Islands, including new state records, identification key, and description of a new species of <italic><tp:taxon-name><tp:taxon-name-part taxon-name-part-type="genus" reg="Australopsylla">Australopsylla</tp:taxon-name-part></tp:taxon-name></italic></article-title><source>Zookeys</source><day>05</day><month>05</month><year>2026</year><volume>1279</volume><fpage>1</fpage><lpage>56</lpage><pub-id pub-id-type="doi">10.3897/zookeys.1279.178071</pub-id></mixed-citation></tp:treatment-meta><tp:nomenclature><tp:taxon-name><object-id xmlns:xlink="http://www.w3.org/1999/xlink" content-type="arpha" xlink:type="simple">1455AA66-02C7-5CE4-9CC7-2F72CC09E877</object-id>
                        		<tp:taxon-name-part taxon-name-part-type="genus" reg="Eucalyptolyma">Eucalyptolyma</tp:taxon-name-part> <tp:taxon-name-part taxon-name-part-type="species" reg="maideni">maideni</tp:taxon-name-part>
                        	</tp:taxon-name><tp:taxon-authority>Froggatt, 1901</tp:taxon-authority></tp:nomenclature><tp:treatment-sec sec-type="First detection/collection in HI"><title>First detection/collection in HI.</title><p>2018 (new state record; see Remarks).</p></tp:treatment-sec><tp:treatment-sec sec-type="Distribution in HI"><title>Distribution in HI.</title><p>O‘ahu, ?Hawai‘i (see Remarks).</p></tp:treatment-sec><tp:treatment-sec sec-type="Material examined"><title>Material examined.</title><p>USA – Hawaiian Islands <bold>·</bold> Lerps only; Hawai‘i, Keāhole, Kona International Airport; <named-content xmlns:xlink="http://www.w3.org/1999/xlink" content-type="dwc:verbatimCoordinates" xlink:type="simple">19.7311°N, 156.0410°W</named-content>; 22 May 2018; S. Chun &amp; M. Fukada leg.; ex <italic><tp:taxon-name><tp:taxon-name-part taxon-name-part-type="genus" reg="Corymbia">Corymbia</tp:taxon-name-part> <tp:taxon-name-part taxon-name-part-type="species" reg="citriodora">citriodora</tp:taxon-name-part></tp:taxon-name></italic>; coll. 2018-249; <abbrev xmlns:xlink="http://www.w3.org/1999/xlink" content-type="institution" xlink:title="Hawai‘i Department of Agriculture and Biosecurity" xlink:type="simple">HDAB</abbrev>, <named-content xmlns:xlink="http://www.w3.org/1999/xlink" content-type="dwc:institutional_code" xlink:title="Smithsonian Institution, National Museum of Natural History" xlink:href="https://scientific-collections.gbif.org/institution/586ee56e-b0fe-4dff-b7f9-aeb104f3308a" xlink:type="simple">USNM</named-content><bold>·</bold> Lerps only; Hawai‘i, Keāhole, Kona International Airport; <named-content xmlns:xlink="http://www.w3.org/1999/xlink" content-type="dwc:verbatimCoordinates" xlink:type="simple">19.7311°N, 156.0410°W</named-content>; 30 May 2018; C. Okamoto leg.; ex <italic><tp:taxon-name><tp:taxon-name-part taxon-name-part-type="genus" reg="Corymbia">Corymbia</tp:taxon-name-part> <tp:taxon-name-part taxon-name-part-type="species" reg="citriodora">citriodora</tp:taxon-name-part></tp:taxon-name></italic>; coll. 2018-250; <abbrev xmlns:xlink="http://www.w3.org/1999/xlink" content-type="institution" xlink:title="Hawai‘i Department of Agriculture and Biosecurity" xlink:type="simple">HDAB</abbrev><bold>·</bold> 2 ♂; O‘ahu, ‘Aiea Loop Trail; 16 Feb. 2025; K.N. Magnacca leg.; sweeping <italic><tp:taxon-name><tp:taxon-name-part taxon-name-part-type="genus" reg="Corymbia">Corymbia</tp:taxon-name-part> <tp:taxon-name-part taxon-name-part-type="species" reg="citriodora">citriodora</tp:taxon-name-part></tp:taxon-name></italic>; <named-content xmlns:xlink="http://www.w3.org/1999/xlink" content-type="dwc:institutional_code" xlink:title="Bernice Pauahi Bishop Museum" xlink:href="https://scientific-collections.gbif.org/institution/fdee1b94-e933-4a6e-9a85-05cc39a085a6" xlink:type="simple">BPBM</named-content><bold>·</bold> 1 ♂, 2 ♀; O‘ahu, Makakilo Park; 24 May 2025; K.N. Magnacca leg.; sweeping <italic><tp:taxon-name><tp:taxon-name-part taxon-name-part-type="genus" reg="Corymbia">Corymbia</tp:taxon-name-part> <tp:taxon-name-part taxon-name-part-type="species" reg="citriodora">citriodora</tp:taxon-name-part></tp:taxon-name></italic>; <named-content xmlns:xlink="http://www.w3.org/1999/xlink" content-type="dwc:institutional_code" xlink:title="Bernice Pauahi Bishop Museum" xlink:href="https://scientific-collections.gbif.org/institution/fdee1b94-e933-4a6e-9a85-05cc39a085a6" xlink:type="simple">BPBM</named-content>.</p></tp:treatment-sec><tp:treatment-sec sec-type="Host plant in HI"><title>Host plant in HI.</title><p><italic><tp:taxon-name><tp:taxon-name-part taxon-name-part-type="genus" reg="Corymbia">Corymbia</tp:taxon-name-part> <tp:taxon-name-part taxon-name-part-type="species" reg="citriodora">citriodora</tp:taxon-name-part></tp:taxon-name></italic> (<tp:taxon-name><tp:taxon-name-part taxon-name-part-type="family" reg="Myrtaceae">Myrtaceae</tp:taxon-name-part></tp:taxon-name>).</p></tp:treatment-sec><tp:treatment-sec sec-type="Additional distribution and host plant records"><title>Additional distribution and host plant records.</title><p>Native to Australia, adventive in California; <italic><tp:taxon-name><tp:taxon-name-part taxon-name-part-type="genus" reg="Corymbia">Corymbia</tp:taxon-name-part></tp:taxon-name></italic> spp. (<tp:taxon-name><tp:taxon-name-part taxon-name-part-type="family" reg="Myrtaceae">Myrtaceae</tp:taxon-name-part></tp:taxon-name>) (<xref ref-type="bibr" rid="B109">Percy et al. 2012</xref>; <xref ref-type="bibr" rid="B79">Martoni et al. 2024</xref>).</p></tp:treatment-sec><tp:treatment-sec sec-type="Remarks"><title>Remarks.</title><p>In 2018, characteristic waxy lerps on host tree leaves were observed on Hawai‘i (Fig. <xref ref-type="fig" rid="F14">14</xref>). However, only immature exuviae, predatory insects, and parasitized immatures were found. No adults or live immatures were collected. The lerps were comparable with those of <italic><tp:taxon-name><tp:taxon-name-part taxon-name-part-type="genus" reg="Eucalyptolyma">Eucalyptolyma</tp:taxon-name-part> <tp:taxon-name-part taxon-name-part-type="species" reg="maideni">maideni</tp:taxon-name-part></tp:taxon-name></italic> (<xref ref-type="bibr" rid="B130">Taylor 1987a</xref>; <xref ref-type="bibr" rid="B79">Martoni et al. 2024</xref>). Then, in February and May 2025, adults were collected on O‘ahu. Additional sweeping of trees on which lerps were found on Hawai‘i did not locate specimens, and no lerps were visible upon re-inspection in August 2025. Immatures develop under lerps.</p><fig id="F14" position="float" orientation="portrait"><object-id xmlns:xlink="http://www.w3.org/1999/xlink" content-type="doi" xlink:type="simple">10.3897/zookeys.1279.178071.figure14</object-id><object-id xmlns:xlink="http://www.w3.org/1999/xlink" content-type="arpha" xlink:type="simple">DBC6A0A2-3FE2-5A2B-8FFD-2EBD951BA82A</object-id><label>Figure 14.</label><caption><p><italic><tp:taxon-name><tp:taxon-name-part taxon-name-part-type="genus" reg="Eucalyptolyma">Eucalyptolyma</tp:taxon-name-part> <tp:taxon-name-part taxon-name-part-type="species" reg="maideni">maideni</tp:taxon-name-part></tp:taxon-name></italic>. <bold>A</bold>. Lerp on <italic><tp:taxon-name><tp:taxon-name-part taxon-name-part-type="genus" reg="Corymbia">Corymbia</tp:taxon-name-part> <tp:taxon-name-part taxon-name-part-type="species" reg="citriodora">citriodora</tp:taxon-name-part></tp:taxon-name></italic> leaf; <bold>B</bold>. Early instar immature producing waxy filamentous flocculence.</p></caption><graphic xmlns:xlink="http://www.w3.org/1999/xlink" xlink:href="zookeys-1279-001_article-178071__-g014.jpg" id="oo_1625052.jpg" position="float" orientation="portrait" xlink:type="simple"><uri content-type="original_file" xlink:type="simple">https://binary.pensoft.net/fig/1625052</uri></graphic></fig></tp:treatment-sec><tp:treatment-sec sec-type="Genetic resources"><title>Genetic resources.</title><p>GenBank e.g., <ext-link xmlns:xlink="http://www.w3.org/1999/xlink" xlink:href="KY923934" ext-link-type="gen" xlink:type="simple">KY923934</ext-link>, <ext-link xmlns:xlink="http://www.w3.org/1999/xlink" xlink:href="MG132459" ext-link-type="gen" xlink:type="simple">MG132459</ext-link> [Australian and New Zealand specimens]. A number of other accession numbers for this species can be found on GenBank.</p></tp:treatment-sec><ref-list><ref id="B109"><mixed-citation xmlns:xlink="http://www.w3.org/1999/xlink" xlink:type="simple">Percy DM, Rung A, Hoddle MS (2012) An annotated checklist of the psyllids of California (<tp:taxon-name><tp:taxon-name-part taxon-name-part-type="order">Hemiptera</tp:taxon-name-part></tp:taxon-name>: <tp:taxon-name><tp:taxon-name-part taxon-name-part-type="superfamily">Psylloidea</tp:taxon-name-part></tp:taxon-name>). Zootaxa 3193(1): 1–27. <ext-link xlink:href="10.11646/zootaxa.3193.1.1" ext-link-type="doi" xlink:type="simple">https://doi.org/10.11646/zootaxa.3193.1.1</ext-link></mixed-citation></ref><ref id="B79"><mixed-citation xmlns:xlink="http://www.w3.org/1999/xlink" xlink:type="simple">Martoni F, Bartlett JS, Moir ML, Steinbauer MJ, Taylor GS (2024) An annotated check­list with a key to the genera of Australian psyllids (<tp:taxon-name><tp:taxon-name-part taxon-name-part-type="order">Hemiptera</tp:taxon-name-part></tp:taxon-name>: <tp:taxon-name><tp:taxon-name-part taxon-name-part-type="suborder">Sternorrhyncha</tp:taxon-name-part></tp:taxon-name>: Psyl­loidea). Zootaxa 5500(1): 1–213. <ext-link xlink:href="10.11646/zootaxa.5500.1.1" ext-link-type="doi" xlink:type="simple">https://doi.org/10.11646/zootaxa.5500.1.1</ext-link></mixed-citation></ref><ref id="B130"><mixed-citation xmlns:xlink="http://www.w3.org/1999/xlink" xlink:type="simple">Taylor KL (1987a) Revision of <italic><tp:taxon-name><tp:taxon-name-part taxon-name-part-type="genus">Eucalyptolyma</tp:taxon-name-part></tp:taxon-name></italic> Froggatt (<tp:taxon-name><tp:taxon-name-part taxon-name-part-type="suborder">Homoptera</tp:taxon-name-part></tp:taxon-name>: <tp:taxon-name><tp:taxon-name-part taxon-name-part-type="superfamily">Psylloidea</tp:taxon-name-part></tp:taxon-name>) with two new genera of Australian psyllids. Journal of the Australian Entomological Society 26: 97–127. <ext-link xlink:href="10.1111/j.1440-6055.1987.tb00270.x" ext-link-type="doi" xlink:type="simple">https://doi.org/10.1111/j.1440-6055.1987.tb00270.x</ext-link></mixed-citation></ref></ref-list></tp:taxon-treatment>
