# Supplementary material for: Checklist of the adventive psyllids (Hemiptera, Psylloidea) of the Hawaiian Islands, including new state records, identification key, and description of a new species of Australopsylla
Source: Zookeys. 2026 May 5;1279:1–56. doi: 10.3897/zookeys.1279.178071 (PMC13169212; doi:10.3897/zookeys.1279.178071)
Supplement: XML Treatment for Glycaspis brimblecombei [file zookeys.1279.178071-treatment10.xml]

<!DOCTYPE tp:taxon-treatment
  PUBLIC "-//TaxonX//DTD Taxonomic Treatment Publishing DTD v0 20100105//EN" "tax-treatment-NSO.dtd">
<tp:taxon-treatment xmlns:tp="http://www.plazi.org/taxpub"><tp:treatment-meta><kwd-group><label>Taxon classification</label><kwd>
                  <named-content content-type="kingdom">Animalia</named-content>
                </kwd><kwd>
                  <named-content content-type="order">Hemiptera</named-content>
                </kwd><kwd>
                  <named-content content-type="family">Aphalaridae</named-content>
                </kwd></kwd-group><mixed-citation publication-type="journal"><person-group><name><surname>Matsunaga</surname><given-names>Janis N.</given-names></name><name><surname>Magnacca</surname><given-names>Karl N.</given-names></name><name><surname>Krushelnycky</surname><given-names>Paul D.</given-names></name><name><surname>Percy</surname><given-names>Diana M.</given-names></name></person-group><article-title>Checklist of the adventive psyllids (<tp:taxon-name><tp:taxon-name-part taxon-name-part-type="order" reg="Hemiptera">Hemiptera</tp:taxon-name-part></tp:taxon-name>, <tp:taxon-name><tp:taxon-name-part taxon-name-part-type="superfamily" reg="Psylloidea">Psylloidea</tp:taxon-name-part></tp:taxon-name>) of the Hawaiian Islands, including new state records, identification key, and description of a new species of <italic><tp:taxon-name><tp:taxon-name-part taxon-name-part-type="genus" reg="Australopsylla">Australopsylla</tp:taxon-name-part></tp:taxon-name></italic></article-title><source>Zookeys</source><day>05</day><month>05</month><year>2026</year><volume>1279</volume><fpage>1</fpage><lpage>56</lpage><pub-id pub-id-type="doi">10.3897/zookeys.1279.178071</pub-id></mixed-citation></tp:treatment-meta><tp:nomenclature><tp:taxon-name><object-id xmlns:xlink="http://www.w3.org/1999/xlink" content-type="arpha" xlink:type="simple">14C12883-F309-565B-9B6F-E5CEAEAD8C50</object-id>
                        		<tp:taxon-name-part taxon-name-part-type="genus" reg="Glycaspis">Glycaspis</tp:taxon-name-part> <tp:taxon-name-part taxon-name-part-type="species" reg="brimblecombei">brimblecombei</tp:taxon-name-part>
                        	</tp:taxon-name><tp:taxon-authority>Moore, 1964</tp:taxon-authority></tp:nomenclature><tp:treatment-sec sec-type="First detection/collection in HI"><title>First detection/collection in HI.</title><p>2001 (<xref ref-type="bibr" rid="B95">Nagamine and Heu 2001</xref>; <xref ref-type="bibr" rid="B85">Matsunaga et al. 2019</xref>).</p></tp:treatment-sec><tp:treatment-sec sec-type="Distribution in HI"><title>Distribution in HI.</title><p>O‘ahu, Maui, Hawai‘i.</p></tp:treatment-sec><tp:treatment-sec sec-type="Material examined"><title>Material examined.</title><p>USA – Hawaiian Islands <bold>·</bold> 35 adults, immatures; Maui, Ulupalakua; 26 Apr. 2001; W. Nagamine leg.; ex <italic><tp:taxon-name><tp:taxon-name-part taxon-name-part-type="genus" reg="Eucalyptus">Eucalyptus</tp:taxon-name-part> <tp:taxon-name-part taxon-name-part-type="species" reg="camaldulensis">camaldulensis</tp:taxon-name-part></tp:taxon-name></italic>; coll. 2001-037; <abbrev xmlns:xlink="http://www.w3.org/1999/xlink" content-type="institution" xlink:title="Hawai‘i Department of Agriculture and Biosecurity" xlink:type="simple">HDAB</abbrev><bold>·</bold> 1 adult; O‘ahu, southern Wai‘anae Mountains, Palikea; <named-content xmlns:xlink="http://www.w3.org/1999/xlink" content-type="dwc:verbatimCoordinates" xlink:type="simple">21.4143°N, 158.0994°W</named-content>; 900 m; 18 Jul. 2012; spec. PKSP36031; P.D. Krushelnycky leg.; sweeping; PDK collection <bold>·</bold> 1 adult; Maui, Haleakalā NP; <named-content xmlns:xlink="http://www.w3.org/1999/xlink" content-type="dwc:verbatimCoordinates" xlink:type="simple">20.7504°N, 156.2477°W</named-content>; 2302 m; 10 Jul. 2003; spec. DS05040; P.D. Krushelnycky leg.; ex <italic><tp:taxon-name><tp:taxon-name-part taxon-name-part-type="genus" reg="Sophora">Sophora</tp:taxon-name-part> <tp:taxon-name-part taxon-name-part-type="species" reg="chrysophylla">chrysophylla</tp:taxon-name-part></tp:taxon-name></italic>; PDK collection <bold>·</bold> 5 adults, nymphs; Hawai‘i, Waiki‘i; <named-content xmlns:xlink="http://www.w3.org/1999/xlink" content-type="dwc:verbatimCoordinates" xlink:type="simple">19.8590°N, 155.6499°W</named-content>; 27 Jun. 2018; S. Chun leg.; ex <italic><tp:taxon-name><tp:taxon-name-part taxon-name-part-type="genus" reg="Eucalyptus">Eucalyptus</tp:taxon-name-part> <tp:taxon-name-part taxon-name-part-type="species" reg="camaldulensis">camaldulensis</tp:taxon-name-part></tp:taxon-name></italic>; coll. 2018-191; <abbrev xmlns:xlink="http://www.w3.org/1999/xlink" content-type="institution" xlink:title="Hawai‘i Department of Agriculture and Biosecurity" xlink:type="simple">HDAB</abbrev>.</p></tp:treatment-sec><tp:treatment-sec sec-type="Host plants in HI"><title>Host plants in HI.</title><p><italic><tp:taxon-name><tp:taxon-name-part taxon-name-part-type="genus" reg="Eucalyptus">Eucalyptus</tp:taxon-name-part> <tp:taxon-name-part taxon-name-part-type="species" reg="camaldulensis">camaldulensis</tp:taxon-name-part></tp:taxon-name></italic>, <italic><tp:taxon-name><tp:taxon-name-part taxon-name-part-type="genus" reg="Eucalyptus">E.</tp:taxon-name-part> <tp:taxon-name-part taxon-name-part-type="species" reg="robusta">robusta</tp:taxon-name-part></tp:taxon-name></italic>, <italic><tp:taxon-name><tp:taxon-name-part taxon-name-part-type="genus" reg="Eucalyptus">E.</tp:taxon-name-part> <tp:taxon-name-part taxon-name-part-type="uncertainty-rank">cf.</tp:taxon-name-part> <tp:taxon-name-part taxon-name-part-type="species" reg="robusta">robusta</tp:taxon-name-part></tp:taxon-name></italic> (<tp:taxon-name><tp:taxon-name-part taxon-name-part-type="family" reg="Myrtaceae">Myrtaceae</tp:taxon-name-part></tp:taxon-name>).</p></tp:treatment-sec><tp:treatment-sec sec-type="Additional distribution and host plant records"><title>Additional distribution and host plant records.</title><p>Native to Australia, adventive in other regions of the world including Africa, North, Central, and South America, and Europe; <italic><tp:taxon-name><tp:taxon-name-part taxon-name-part-type="genus" reg="Eucalyptus">Eucalyptus</tp:taxon-name-part></tp:taxon-name></italic> spp. (<tp:taxon-name><tp:taxon-name-part taxon-name-part-type="family" reg="Myrtaceae">Myrtaceae</tp:taxon-name-part></tp:taxon-name>) (<xref ref-type="bibr" rid="B109">Percy et al. 2012</xref>; <xref ref-type="bibr" rid="B45">Halbert and Burckhardt 2020</xref>; <xref ref-type="bibr" rid="B79">Martoni et al. 2024</xref>; <xref ref-type="bibr" rid="B37">Duarte et al. 2025</xref>).</p></tp:treatment-sec><tp:treatment-sec sec-type="Remarks"><title>Remarks.</title><p>Immatures develop under a whitish to greyish hemispherical lerp resembling an armored scale insect.</p></tp:treatment-sec><tp:treatment-sec sec-type="Genetic resources"><title>Genetic resources.</title><p>GenBank e.g., <ext-link xmlns:xlink="http://www.w3.org/1999/xlink" xlink:href="MW535997" ext-link-type="gen" xlink:type="simple">MW535997</ext-link>, <ext-link xmlns:xlink="http://www.w3.org/1999/xlink" xlink:href="OR068451" ext-link-type="gen" xlink:type="simple">OR068451</ext-link> [European specimens]. A number of other accession numbers for this species can be found on GenBank.</p></tp:treatment-sec><ref-list><ref id="B95"><mixed-citation xmlns:xlink="http://www.w3.org/1999/xlink" xlink:type="simple">Nagamine WT, Heu RA (2001) Red gum lerp psyllid <italic><tp:taxon-name><tp:taxon-name-part taxon-name-part-type="genus">Glycaspis</tp:taxon-name-part> <tp:taxon-name-part taxon-name-part-type="species">brimblecombei</tp:taxon-name-part></tp:taxon-name></italic> Moore (<tp:taxon-name><tp:taxon-name-part taxon-name-part-type="suborder">Homoptera</tp:taxon-name-part></tp:taxon-name>: <tp:taxon-name><tp:taxon-name-part taxon-name-part-type="family">Psyllidae</tp:taxon-name-part></tp:taxon-name>). Hawaii Department of Agriculture. New Pest Advisory No. 01-02. <ext-link xlink:href="https://dab.hawaii.gov/pi/files/2013/01/npa01-02_rpsyllid.pdf" ext-link-type="uri" xlink:type="simple">https://dab.hawaii.gov/pi/files/2013/01/npa01-02_rpsyllid.pdf</ext-link> [Accessed 3 Feb 2026]</mixed-citation></ref><ref id="B85"><mixed-citation xmlns:xlink="http://www.w3.org/1999/xlink" xlink:type="simple">Matsunaga JN, Howarth FG, Kumashiro BR (2019) New state records and additions to the alien terrestrial arthropod fauna in the Hawaiian Islands. Proceedings of the Hawaiian Entomological Society 51(1): 1–71. <ext-link xlink:href="https://hdl.handle.net/10125/61799" ext-link-type="uri" xlink:type="simple">https://hdl.handle.net/10125/61799</ext-link></mixed-citation></ref><ref id="B109"><mixed-citation xmlns:xlink="http://www.w3.org/1999/xlink" xlink:type="simple">Percy DM, Rung A, Hoddle MS (2012) An annotated checklist of the psyllids of California (<tp:taxon-name><tp:taxon-name-part taxon-name-part-type="order">Hemiptera</tp:taxon-name-part></tp:taxon-name>: <tp:taxon-name><tp:taxon-name-part taxon-name-part-type="superfamily">Psylloidea</tp:taxon-name-part></tp:taxon-name>). Zootaxa 3193(1): 1–27. <ext-link xlink:href="10.11646/zootaxa.3193.1.1" ext-link-type="doi" xlink:type="simple">https://doi.org/10.11646/zootaxa.3193.1.1</ext-link></mixed-citation></ref><ref id="B45"><mixed-citation xmlns:xlink="http://www.w3.org/1999/xlink" xlink:type="simple">Halbert SE, Burckhardt D (2020) The psyllids (<tp:taxon-name><tp:taxon-name-part taxon-name-part-type="order">Hemiptera</tp:taxon-name-part></tp:taxon-name>: <tp:taxon-name><tp:taxon-name-part taxon-name-part-type="superfamily">Psylloidea</tp:taxon-name-part></tp:taxon-name>) of Florida: newly established and rarely collected taxa and checklist. <tp:taxon-name><tp:taxon-name-part taxon-name-part-type="class">Insecta</tp:taxon-name-part></tp:taxon-name> Mundi 788: 1–88. <ext-link xlink:href="https://journals.flvc.org/mundi/article/view/126034" ext-link-type="uri" xlink:type="simple">https://journals.flvc.org/mundi/article/view/126034</ext-link></mixed-citation></ref><ref id="B79"><mixed-citation xmlns:xlink="http://www.w3.org/1999/xlink" xlink:type="simple">Martoni F, Bartlett JS, Moir ML, Steinbauer MJ, Taylor GS (2024) An annotated check­list with a key to the genera of Australian psyllids (<tp:taxon-name><tp:taxon-name-part taxon-name-part-type="order">Hemiptera</tp:taxon-name-part></tp:taxon-name>: <tp:taxon-name><tp:taxon-name-part taxon-name-part-type="suborder">Sternorrhyncha</tp:taxon-name-part></tp:taxon-name>: Psyl­loidea). Zootaxa 5500(1): 1–213. <ext-link xlink:href="10.11646/zootaxa.5500.1.1" ext-link-type="doi" xlink:type="simple">https://doi.org/10.11646/zootaxa.5500.1.1</ext-link></mixed-citation></ref><ref id="B37"><mixed-citation xmlns:xlink="http://www.w3.org/1999/xlink" xlink:type="simple">Duarte BZ, Burckhardt D, Ouvrard D, Queiroz DL, Valkenburg T, Neto L (2025) The <tp:taxon-name><tp:taxon-name-part taxon-name-part-type="superfamily">Psylloidea</tp:taxon-name-part></tp:taxon-name> (<tp:taxon-name><tp:taxon-name-part taxon-name-part-type="order">Hemiptera</tp:taxon-name-part></tp:taxon-name>) of Portugal (mainland, Azores and Madeira): checklist and new distributional and host records. Zootaxa 5642(4): 343–385. <ext-link xlink:href="10.11646/zootaxa.5642.4.4" ext-link-type="doi" xlink:type="simple">https://doi.org/10.11646/zootaxa.5642.4.4</ext-link></mixed-citation></ref></ref-list></tp:taxon-treatment>
