# Supplementary material for: Checklist of the adventive psyllids (Hemiptera, Psylloidea) of the Hawaiian Islands, including new state records, identification key, and description of a new species of Australopsylla
Source: Zookeys. 2026 May 5;1279:1–56. doi: 10.3897/zookeys.1279.178071 (PMC13169212; doi:10.3897/zookeys.1279.178071)
Supplement: XML Treatment for Macrohomotoma gladiata [file zookeys.1279.178071-treatment13.xml]

<!DOCTYPE tp:taxon-treatment
  PUBLIC "-//TaxonX//DTD Taxonomic Treatment Publishing DTD v0 20100105//EN" "tax-treatment-NSO.dtd">
<tp:taxon-treatment xmlns:tp="http://www.plazi.org/taxpub"><tp:treatment-meta><kwd-group><label>Taxon classification</label><kwd>
                  <named-content content-type="kingdom">Animalia</named-content>
                </kwd><kwd>
                  <named-content content-type="order">Hemiptera</named-content>
                </kwd><kwd>
                  <named-content content-type="family">Carsidaridae</named-content>
                </kwd></kwd-group><mixed-citation publication-type="journal"><person-group><name><surname>Matsunaga</surname><given-names>Janis N.</given-names></name><name><surname>Magnacca</surname><given-names>Karl N.</given-names></name><name><surname>Krushelnycky</surname><given-names>Paul D.</given-names></name><name><surname>Percy</surname><given-names>Diana M.</given-names></name></person-group><article-title>Checklist of the adventive psyllids (<tp:taxon-name><tp:taxon-name-part taxon-name-part-type="order" reg="Hemiptera">Hemiptera</tp:taxon-name-part></tp:taxon-name>, <tp:taxon-name><tp:taxon-name-part taxon-name-part-type="superfamily" reg="Psylloidea">Psylloidea</tp:taxon-name-part></tp:taxon-name>) of the Hawaiian Islands, including new state records, identification key, and description of a new species of <italic><tp:taxon-name><tp:taxon-name-part taxon-name-part-type="genus" reg="Australopsylla">Australopsylla</tp:taxon-name-part></tp:taxon-name></italic></article-title><source>Zookeys</source><day>05</day><month>05</month><year>2026</year><volume>1279</volume><fpage>1</fpage><lpage>56</lpage><pub-id pub-id-type="doi">10.3897/zookeys.1279.178071</pub-id></mixed-citation></tp:treatment-meta><tp:nomenclature><tp:taxon-name><object-id xmlns:xlink="http://www.w3.org/1999/xlink" content-type="arpha" xlink:type="simple">A42BF994-A8DB-5B4B-AC87-4F54A334A289</object-id>
                        		<tp:taxon-name-part taxon-name-part-type="genus" reg="Macrohomotoma">Macrohomotoma</tp:taxon-name-part> <tp:taxon-name-part taxon-name-part-type="species" reg="gladiata">gladiata</tp:taxon-name-part>
                        	</tp:taxon-name><tp:taxon-authority>
                        	
                        		Kuwayama
                        	, 1908</tp:taxon-authority></tp:nomenclature><tp:treatment-sec sec-type="First detection/collection in HI"><title>First detection/collection in HI.</title><p>2022 (<xref ref-type="bibr" rid="B84">Matsunaga 2022</xref>).</p></tp:treatment-sec><tp:treatment-sec sec-type="Distribution in HI"><title>Distribution in HI.</title><p>O‘ahu.</p></tp:treatment-sec><tp:treatment-sec sec-type="Material examined"><title>Material examined.</title><p>USA – Hawaiian Islands <bold>·</bold> 10 ♂, 10 ♀, 50 immatures; O‘ahu, Honolulu, Māpunapuna; <named-content xmlns:xlink="http://www.w3.org/1999/xlink" content-type="dwc:verbatimCoordinates" xlink:type="simple">21.3376°N, 157.8975°W</named-content>; 3 Nov. 2002; M. Ramadan leg.; ex <italic><tp:taxon-name><tp:taxon-name-part taxon-name-part-type="genus" reg="Ficus">Ficus</tp:taxon-name-part> <tp:taxon-name-part taxon-name-part-type="species" reg="microcarpa">microcarpa</tp:taxon-name-part></tp:taxon-name></italic>; coll. 2022-231; <abbrev xmlns:xlink="http://www.w3.org/1999/xlink" content-type="institution" xlink:title="Hawai‘i Department of Agriculture and Biosecurity" xlink:type="simple">HDAB</abbrev>, <named-content xmlns:xlink="http://www.w3.org/1999/xlink" content-type="dwc:institutional_code" xlink:title="Smithsonian Institution, National Museum of Natural History" xlink:href="https://scientific-collections.gbif.org/institution/586ee56e-b0fe-4dff-b7f9-aeb104f3308a" xlink:type="simple">USNM</named-content><bold>·</bold> 2 ♂, 30 immatures; O‘ahu, Honolulu, Kapālama; <named-content xmlns:xlink="http://www.w3.org/1999/xlink" content-type="dwc:verbatimCoordinates" xlink:type="simple">21.3289°N, 157.8640°W</named-content>; 4 Nov. 2022; D. Cho, J. Yalemar leg.; ex <italic><tp:taxon-name><tp:taxon-name-part taxon-name-part-type="genus" reg="Ficus">Ficus</tp:taxon-name-part> <tp:taxon-name-part taxon-name-part-type="species" reg="microcarpa">microcarpa</tp:taxon-name-part></tp:taxon-name></italic>; coll. 2022-234; <abbrev xmlns:xlink="http://www.w3.org/1999/xlink" content-type="institution" xlink:title="Hawai‘i Department of Agriculture and Biosecurity" xlink:type="simple">HDAB</abbrev><bold>·</bold> 1 ♂, O‘ahu, UH Mānoa campus; 11 May 2025; K.N. Magnacca leg.; on <italic><tp:taxon-name><tp:taxon-name-part taxon-name-part-type="genus" reg="Ficus">Ficus</tp:taxon-name-part> <tp:taxon-name-part taxon-name-part-type="species" reg="benjamina">benjamina</tp:taxon-name-part></tp:taxon-name></italic>; <named-content xmlns:xlink="http://www.w3.org/1999/xlink" content-type="dwc:institutional_code" xlink:title="Bernice Pauahi Bishop Museum" xlink:href="https://scientific-collections.gbif.org/institution/fdee1b94-e933-4a6e-9a85-05cc39a085a6" xlink:type="simple">BPBM</named-content><bold>·</bold> Immatures; O‘ahu, Kāne‘ohe; <named-content xmlns:xlink="http://www.w3.org/1999/xlink" content-type="dwc:verbatimCoordinates" xlink:type="simple">21.4067°N, 157.8030°W</named-content>; 5 Sep. 2025; J. Matsunaga leg.; ex <italic><tp:taxon-name><tp:taxon-name-part taxon-name-part-type="genus" reg="Ficus">Ficus</tp:taxon-name-part> <tp:taxon-name-part taxon-name-part-type="species" reg="microcarpa">microcarpa</tp:taxon-name-part></tp:taxon-name></italic>; JNM2025-01.</p></tp:treatment-sec><tp:treatment-sec sec-type="Host plant in HI"><title>Host plant in HI.</title><p><italic><tp:taxon-name><tp:taxon-name-part taxon-name-part-type="genus" reg="Ficus">Ficus</tp:taxon-name-part> <tp:taxon-name-part taxon-name-part-type="species" reg="microcarpa">microcarpa</tp:taxon-name-part></tp:taxon-name></italic> and possibly <italic><tp:taxon-name><tp:taxon-name-part taxon-name-part-type="genus" reg="Ficus">F.</tp:taxon-name-part> <tp:taxon-name-part taxon-name-part-type="species" reg="benjamina">benjamina</tp:taxon-name-part></tp:taxon-name></italic> (only adults collected) (<tp:taxon-name><tp:taxon-name-part taxon-name-part-type="family" reg="Moraceae">Moraceae</tp:taxon-name-part></tp:taxon-name>).</p></tp:treatment-sec><tp:treatment-sec sec-type="Additional distribution and host plant records"><title>Additional distribution and host plant records.</title><p>Native to China, India, Indonesia, Japan, Malaysia, and Taiwan; adventive in California and Mediterranean countries in southern Europe and North Africa; <italic><tp:taxon-name><tp:taxon-name-part taxon-name-part-type="genus" reg="Ficus">Ficus</tp:taxon-name-part></tp:taxon-name></italic> spp. (<tp:taxon-name><tp:taxon-name-part taxon-name-part-type="family" reg="Moraceae">Moraceae</tp:taxon-name-part></tp:taxon-name>) (<xref ref-type="bibr" rid="B151">Yang 1984</xref>; <xref ref-type="bibr" rid="B87">Mifsud and Porcelli 2012</xref>; <xref ref-type="bibr" rid="B117">Rung 2016</xref>; <xref ref-type="bibr" rid="B102">Ouvrard 2023</xref>).</p></tp:treatment-sec><tp:treatment-sec sec-type="Remarks"><title>Remarks.</title><p>First recorded for HI as <italic><tp:taxon-name><tp:taxon-name-part taxon-name-part-type="genus" reg="Pauropsylla">Pauropsylla</tp:taxon-name-part> <tp:taxon-name-part taxon-name-part-type="species" reg="apsylloides">apsylloides</tp:taxon-name-part></tp:taxon-name></italic> by <xref ref-type="bibr" rid="B30">Crawford (1919)</xref>, but only based on a single damaged specimen (possibly dead on arrival off a recently imported plant), and the taxon was not recorded thereafter as established. However, subsequent authors continued to cite the original record (e.g., <xref ref-type="bibr" rid="B51">Hodkinson 1983</xref>, <xref ref-type="bibr" rid="B52">1986</xref>; <xref ref-type="bibr" rid="B56">Hollis and Broomfield 1989</xref>; <xref ref-type="bibr" rid="B101">Nishida 2002</xref>; <xref ref-type="bibr" rid="B18">Burckhardt et al. 2018</xref>). Subsequently placed in <italic><tp:taxon-name><tp:taxon-name-part taxon-name-part-type="genus" reg="Macrohomotoma">Macrohomotoma</tp:taxon-name-part></tp:taxon-name></italic> and later synonymized with <italic><tp:taxon-name><tp:taxon-name-part taxon-name-part-type="genus" reg="Macrohomotoma">M.</tp:taxon-name-part> <tp:taxon-name-part taxon-name-part-type="species" reg="gladiata">gladiata</tp:taxon-name-part></tp:taxon-name></italic> by <xref ref-type="bibr" rid="B70">Li (2011)</xref>. The first true establishment of <italic><tp:taxon-name><tp:taxon-name-part taxon-name-part-type="genus" reg="Macrohomotoma">M.</tp:taxon-name-part> <tp:taxon-name-part taxon-name-part-type="species" reg="gladiata">gladiata</tp:taxon-name-part></tp:taxon-name></italic> was in 2022 when a heavily infested <italic><tp:taxon-name><tp:taxon-name-part taxon-name-part-type="genus" reg="Ficus">F.</tp:taxon-name-part> <tp:taxon-name-part taxon-name-part-type="species" reg="microcarpa">microcarpa</tp:taxon-name-part></tp:taxon-name></italic> tree was reported to <abbrev xmlns:xlink="http://www.w3.org/1999/xlink" content-type="institution" xlink:title="Hawai‘i Department of Agriculture and Biosecurity" xlink:type="simple">HDAB</abbrev> (<xref ref-type="bibr" rid="B84">Matsunaga 2022</xref>). Immatures are free-living but often produce abundant white flocculence.</p></tp:treatment-sec><tp:treatment-sec sec-type="Genetic resources"><title>Genetic resources.</title><p>GenBank e.g., <ext-link xmlns:xlink="http://www.w3.org/1999/xlink" xlink:href="MG988795" ext-link-type="gen" xlink:type="simple">MG988795</ext-link> (<abbrev xmlns:xlink="http://www.w3.org/1999/xlink" xlink:title="cytochrome oxidase I" xlink:type="simple">COI</abbrev>), <ext-link xmlns:xlink="http://www.w3.org/1999/xlink" xlink:href="MG989108" ext-link-type="gen" xlink:type="simple">MG989108</ext-link> (<abbrev xmlns:xlink="http://www.w3.org/1999/xlink" xlink:title="cytochrome B" xlink:type="simple">cytB</abbrev>) [Taiwan specimen]. A number of other accession numbers for this species can be found on GenBank.</p></tp:treatment-sec><ref-list><ref id="B84"><mixed-citation xmlns:xlink="http://www.w3.org/1999/xlink" xlink:type="simple">Matsunaga JN (2022) <italic><tp:taxon-name><tp:taxon-name-part taxon-name-part-type="genus">Macrohomotoma</tp:taxon-name-part> <tp:taxon-name-part taxon-name-part-type="species">gladiata</tp:taxon-name-part></tp:taxon-name></italic><tp:taxon-name><tp:taxon-name-part taxon-name-part-type="genus">Kuwayama</tp:taxon-name-part></tp:taxon-name>, 1908. Hawai‘i Department of Agriculture New Pest Advisory No. 22-01. <ext-link xlink:href="https://hdoa.hawaii.gov/pi/files/2022/12/M.-gladiata-NPA-12-7-22-1.pdf" ext-link-type="uri" xlink:type="simple">https://hdoa.hawaii.gov/pi/files/2022/12/M.-gladiata-NPA-12-7-22-1.pdf</ext-link></mixed-citation></ref><ref id="B151"><mixed-citation xmlns:xlink="http://www.w3.org/1999/xlink" xlink:type="simple">Yang CT (1984) <tp:taxon-name><tp:taxon-name-part taxon-name-part-type="family">Psyllidae</tp:taxon-name-part></tp:taxon-name> of Taiwan. Taiwan Museum Special Publication Series 3: 1–305.</mixed-citation></ref><ref id="B87"><mixed-citation xmlns:xlink="http://www.w3.org/1999/xlink" xlink:type="simple">Mifsud D, Porcelli F (2012) The psyllid <italic><tp:taxon-name><tp:taxon-name-part taxon-name-part-type="genus">Macrohomotoma</tp:taxon-name-part> <tp:taxon-name-part taxon-name-part-type="species">gladiata</tp:taxon-name-part></tp:taxon-name></italic><tp:taxon-name><tp:taxon-name-part taxon-name-part-type="genus">Kuwayama</tp:taxon-name-part></tp:taxon-name>, 1908 (<tp:taxon-name><tp:taxon-name-part taxon-name-part-type="order">Hemiptera</tp:taxon-name-part></tp:taxon-name>: <tp:taxon-name><tp:taxon-name-part taxon-name-part-type="superfamily">Psylloidea</tp:taxon-name-part></tp:taxon-name>: <tp:taxon-name><tp:taxon-name-part taxon-name-part-type="family">Homotomidae</tp:taxon-name-part></tp:taxon-name>): a <italic><tp:taxon-name><tp:taxon-name-part taxon-name-part-type="genus">Ficus</tp:taxon-name-part></tp:taxon-name></italic> pest recently introduced in the EPPO region. Bulletin OEPP/EPPO Bulletin 42(1): 161–164. <ext-link xlink:href="10.1111/j.1365-2338.2012.02544.x" ext-link-type="doi" xlink:type="simple">https://doi.org/10.1111/j.1365-2338.2012.02544.x</ext-link></mixed-citation></ref><ref id="B117"><mixed-citation xmlns:xlink="http://www.w3.org/1999/xlink" xlink:type="simple">Rung A (2016) A new pest of ficus in California: <italic><tp:taxon-name><tp:taxon-name-part taxon-name-part-type="genus">Macrohomotoma</tp:taxon-name-part> <tp:taxon-name-part taxon-name-part-type="species">gladiata</tp:taxon-name-part></tp:taxon-name></italic><tp:taxon-name><tp:taxon-name-part taxon-name-part-type="genus">Kuwayama</tp:taxon-name-part></tp:taxon-name>, 1908 (<tp:taxon-name><tp:taxon-name-part taxon-name-part-type="order">Hemiptera</tp:taxon-name-part></tp:taxon-name>: <tp:taxon-name><tp:taxon-name-part taxon-name-part-type="superfamily">Psylloidea</tp:taxon-name-part></tp:taxon-name>: <tp:taxon-name><tp:taxon-name-part taxon-name-part-type="family">Homotomidae</tp:taxon-name-part></tp:taxon-name>), new to North America. Check List 12(3): 1–5. <ext-link xlink:href="10.15560/12.3.1882" ext-link-type="doi" xlink:type="simple">https://doi.org/10.15560/12.3.1882</ext-link></mixed-citation></ref><ref id="B102"><mixed-citation xmlns:xlink="http://www.w3.org/1999/xlink" xlink:type="simple">Ouvrard D (2023) Psyl’list - The World <tp:taxon-name><tp:taxon-name-part taxon-name-part-type="superfamily">Psylloidea</tp:taxon-name-part></tp:taxon-name> Database. <ext-link xlink:href="https://flow.hemiptera-databases.org/psyllist/" ext-link-type="uri" xlink:type="simple">https://flow.hemiptera-databases.org/psyllist/</ext-link> searched on 15 September 2023. <ext-link xlink:href="10.5519/0029634" ext-link-type="doi" xlink:type="simple">https://doi.org/10.5519/0029634</ext-link></mixed-citation></ref><ref id="B30"><mixed-citation xmlns:xlink="http://www.w3.org/1999/xlink" xlink:type="simple">Crawford DL (1919) The jumping plant lice of the Paleotropics and the South Pacific Islands – Family <tp:taxon-name><tp:taxon-name-part taxon-name-part-type="family">Psyllidae</tp:taxon-name-part></tp:taxon-name>, or <tp:taxon-name><tp:taxon-name-part taxon-name-part-type="family">Chermidae</tp:taxon-name-part></tp:taxon-name>, <tp:taxon-name><tp:taxon-name-part taxon-name-part-type="suborder">Homoptera</tp:taxon-name-part></tp:taxon-name>. Philippine Journal of Science 15: 139–207. <ext-link xlink:href="10.5962/bhl.part.11765" ext-link-type="doi" xlink:type="simple">https://doi.org/10.5962/bhl.part.11765</ext-link></mixed-citation></ref><ref id="B51"><mixed-citation xmlns:xlink="http://www.w3.org/1999/xlink" xlink:type="simple">Hodkinson ID (1983) The psyllids (<tp:taxon-name><tp:taxon-name-part taxon-name-part-type="suborder">Homoptera</tp:taxon-name-part></tp:taxon-name>: <tp:taxon-name><tp:taxon-name-part taxon-name-part-type="superfamily">Psylloidea</tp:taxon-name-part></tp:taxon-name>) of the Austro-Oriental, Pacific and Hawaiian zoogeographical realms: an annotated checklist. Journal of Natural History 17: 341–377. <ext-link xlink:href="10.1080/00222938300770251" ext-link-type="doi" xlink:type="simple">https://doi.org/10.1080/00222938300770251</ext-link></mixed-citation></ref><ref id="B52"><mixed-citation xmlns:xlink="http://www.w3.org/1999/xlink" xlink:type="simple">Hodkinson ID (1986) The psyllids (<tp:taxon-name><tp:taxon-name-part taxon-name-part-type="suborder">Homoptera</tp:taxon-name-part></tp:taxon-name>: <tp:taxon-name><tp:taxon-name-part taxon-name-part-type="superfamily">Psylloidea</tp:taxon-name-part></tp:taxon-name>) of the Oriental Zoogeographical Region: an annotated check-list. Journal of Natural History 20: 299–357. <ext-link xlink:href="10.1080/00222938600770251" ext-link-type="doi" xlink:type="simple">https://doi.org/10.1080/00222938600770251</ext-link></mixed-citation></ref><ref id="B56"><mixed-citation xmlns:xlink="http://www.w3.org/1999/xlink" xlink:type="simple">Hollis D, Broomfield PS (1989) <italic><tp:taxon-name><tp:taxon-name-part taxon-name-part-type="genus">Ficus</tp:taxon-name-part></tp:taxon-name></italic>-feeding psyllids (<tp:taxon-name><tp:taxon-name-part taxon-name-part-type="suborder">Homoptera</tp:taxon-name-part></tp:taxon-name>), with special reference to the <tp:taxon-name><tp:taxon-name-part taxon-name-part-type="family">Homotomidae</tp:taxon-name-part></tp:taxon-name>. Bulletin of the British Museum (Natural History) Entomology 58: 131–183. <ext-link xlink:href="https://www.biodiversitylibrary.org/page/41055721" ext-link-type="uri" xlink:type="simple">https://www.biodiversitylibrary.org/page/41055721</ext-link></mixed-citation></ref><ref id="B101"><mixed-citation xmlns:xlink="http://www.w3.org/1999/xlink" xlink:type="simple">Nishida GM (2002) Hawaiian Terrestrial Arthropod Checklist: Fourth Edition. Hawaii Biological Survey, Bishop Museum Technical Report No. 22. Bishop Museum Press, Honolulu, 322 pp. <ext-link xlink:href="https://hbs.bishopmuseum.org/publications/tech-reports.html" ext-link-type="uri" xlink:type="simple">https://hbs.bishopmuseum.org/publications/tech-reports.html</ext-link></mixed-citation></ref><ref id="B18"><mixed-citation xmlns:xlink="http://www.w3.org/1999/xlink" xlink:type="simple">Burckhardt D, Sharma A, Raman A (2018) Checklist and comments on the jumping plant lice (<tp:taxon-name><tp:taxon-name-part taxon-name-part-type="order">Hemiptera</tp:taxon-name-part></tp:taxon-name>: <tp:taxon-name><tp:taxon-name-part taxon-name-part-type="superfamily">Psylloidea</tp:taxon-name-part></tp:taxon-name>) from the Indian subcontinent. Zootaxa 4457(1): 1–38. <ext-link xlink:href="10.11646/zootaxa.4457.1.1" ext-link-type="doi" xlink:type="simple">https://doi.org/10.11646/zootaxa.4457.1.1</ext-link></mixed-citation></ref><ref id="B70"><mixed-citation xmlns:xlink="http://www.w3.org/1999/xlink" xlink:type="simple">Li F (2011) <tp:taxon-name><tp:taxon-name-part taxon-name-part-type="order">Psyllidomorpha</tp:taxon-name-part></tp:taxon-name> of China, <tp:taxon-name><tp:taxon-name-part taxon-name-part-type="class">Insecta</tp:taxon-name-part></tp:taxon-name>: <tp:taxon-name><tp:taxon-name-part taxon-name-part-type="order">Hemiptera</tp:taxon-name-part></tp:taxon-name>. Science Press, Beijing, 1976 pp.</mixed-citation></ref></ref-list></tp:taxon-treatment>
