# Supplementary material for: Checklist of the adventive psyllids (Hemiptera, Psylloidea) of the Hawaiian Islands, including new state records, identification key, and description of a new species of Australopsylla
Source: Zookeys. 2026 May 5;1279:1–56. doi: 10.3897/zookeys.1279.178071 (PMC13169212; doi:10.3897/zookeys.1279.178071)
Supplement: XML Treatment for Paurocephala cf. wilderi [file zookeys.1279.178071-treatment14.xml]

<!DOCTYPE tp:taxon-treatment
  PUBLIC "-//TaxonX//DTD Taxonomic Treatment Publishing DTD v0 20100105//EN" "tax-treatment-NSO.dtd">
<tp:taxon-treatment xmlns:tp="http://www.plazi.org/taxpub"><tp:treatment-meta><kwd-group><label>Taxon classification</label><kwd>
                  <named-content content-type="kingdom">Animalia</named-content>
                </kwd><kwd>
                  <named-content content-type="order">Hemiptera</named-content>
                </kwd><kwd>
                  <named-content content-type="family">Liviidae</named-content>
                </kwd></kwd-group><mixed-citation publication-type="journal"><person-group><name><surname>Matsunaga</surname><given-names>Janis N.</given-names></name><name><surname>Magnacca</surname><given-names>Karl N.</given-names></name><name><surname>Krushelnycky</surname><given-names>Paul D.</given-names></name><name><surname>Percy</surname><given-names>Diana M.</given-names></name></person-group><article-title>Checklist of the adventive psyllids (<tp:taxon-name><tp:taxon-name-part taxon-name-part-type="order" reg="Hemiptera">Hemiptera</tp:taxon-name-part></tp:taxon-name>, <tp:taxon-name><tp:taxon-name-part taxon-name-part-type="superfamily" reg="Psylloidea">Psylloidea</tp:taxon-name-part></tp:taxon-name>) of the Hawaiian Islands, including new state records, identification key, and description of a new species of <italic><tp:taxon-name><tp:taxon-name-part taxon-name-part-type="genus" reg="Australopsylla">Australopsylla</tp:taxon-name-part></tp:taxon-name></italic></article-title><source>Zookeys</source><day>05</day><month>05</month><year>2026</year><volume>1279</volume><fpage>1</fpage><lpage>56</lpage><pub-id pub-id-type="doi">10.3897/zookeys.1279.178071</pub-id></mixed-citation></tp:treatment-meta><tp:nomenclature><tp:taxon-name><object-id xmlns:xlink="http://www.w3.org/1999/xlink" content-type="arpha" xlink:type="simple">2E50B2CA-403B-556C-9310-F5D86C8E5F22</object-id>
                        		<tp:taxon-name-part taxon-name-part-type="genus" reg="Paurocephala">Paurocephala</tp:taxon-name-part> <tp:taxon-name-part taxon-name-part-type="uncertainty-rank">cf.</tp:taxon-name-part> <tp:taxon-name-part taxon-name-part-type="species" reg="wilderi">wilderi</tp:taxon-name-part>
                        	</tp:taxon-name><tp:taxon-authority>Crawford, 1927</tp:taxon-authority></tp:nomenclature><tp:treatment-sec sec-type="First detection/collection in HI"><title>First detection/collection in HI.</title><p>1925 (<xref ref-type="bibr" rid="B34">Crawford 1927b</xref>).</p></tp:treatment-sec><tp:treatment-sec sec-type="Distribution in HI"><title>Distribution in HI.</title><p>Moloka‘i.</p></tp:treatment-sec><tp:treatment-sec sec-type="Material examined"><title>Material examined.</title><p>USA – Hawaiian Islands <bold>·</bold> 1 ♂; Moloka‘i, Kamiloloa; 3200 ft; 20 Dec. 1925; E.H. Bryan leg.; collected on “pokeweed”; <named-content xmlns:xlink="http://www.w3.org/1999/xlink" content-type="dwc:institutional_code" xlink:title="Bernice Pauahi Bishop Museum" xlink:href="https://scientific-collections.gbif.org/institution/fdee1b94-e933-4a6e-9a85-05cc39a085a6" xlink:type="simple">BPBM</named-content>.</p></tp:treatment-sec><tp:treatment-sec sec-type="Host plant in HI"><title>Host plant in HI.</title><p>Uncertain (see remarks).</p></tp:treatment-sec><tp:treatment-sec sec-type="Additional distribution and host plant records"><title>Additional distribution and host plant records.</title><p>Endemic to Samoa; adults only, no immatures, but all collections are from <italic><tp:taxon-name><tp:taxon-name-part taxon-name-part-type="genus" reg="Ficus">Ficus</tp:taxon-name-part></tp:taxon-name></italic> (<tp:taxon-name><tp:taxon-name-part taxon-name-part-type="family" reg="Moraceae">Moraceae</tp:taxon-name-part></tp:taxon-name>) (<xref ref-type="bibr" rid="B86">Mifsud and Burckhardt 2002</xref>).</p></tp:treatment-sec><tp:treatment-sec sec-type="Remarks"><title>Remarks.</title><p>This HI record has previously been referred to as <italic><tp:taxon-name><tp:taxon-name-part taxon-name-part-type="genus" reg="Paurocephala">Paurocephala</tp:taxon-name-part></tp:taxon-name></italic> sp. with native status uncertain (<xref ref-type="bibr" rid="B34">Crawford 1927b</xref>; <xref ref-type="bibr" rid="B152">Zimmerman 1948</xref>; <xref ref-type="bibr" rid="B105">Percy 2017a</xref>). Here we consider <italic><tp:taxon-name><tp:taxon-name-part taxon-name-part-type="genus" reg="Paurocephala">P.</tp:taxon-name-part> <tp:taxon-name-part taxon-name-part-type="uncertainty-rank">cf.</tp:taxon-name-part> <tp:taxon-name-part taxon-name-part-type="species" reg="wilderi">wilderi</tp:taxon-name-part></tp:taxon-name></italic> to be adventive in HI. On re-examination of the single male specimen, we find the species belongs in the <italic><tp:taxon-name><tp:taxon-name-part taxon-name-part-type="genus" reg="Paurocephala"/><tp:taxon-name-part taxon-name-part-type="species" reg="psylloptera">psylloptera</tp:taxon-name-part></tp:taxon-name></italic>-group <italic>sensu</italic><xref ref-type="bibr" rid="B86">Mifsud and Burckhardt (2002)</xref>. Characters, including only a shallow horn on metascutellum, forewing venation including a wide cell cu<sub>1</sub> and long pterostigma, and reduced number (only 2–3) of stout spurs laterally along the metatibia, would assign this taxon to <italic><tp:taxon-name><tp:taxon-name-part taxon-name-part-type="genus" reg="Paurocephala">P.</tp:taxon-name-part> <tp:taxon-name-part taxon-name-part-type="species" reg="wilderi">wilderi</tp:taxon-name-part></tp:taxon-name></italic>. However, as only a single male specimen was collected in 1925 with no additional specimens recorded for HI, slide preparation of the genitalia (not clearly visible in the dry specimen) would be needed to confirm species designation. Notably, Crawford, who described <italic><tp:taxon-name><tp:taxon-name-part taxon-name-part-type="genus" reg="Paurocephala">P.</tp:taxon-name-part> <tp:taxon-name-part taxon-name-part-type="species" reg="wilderi">wilderi</tp:taxon-name-part></tp:taxon-name></italic> (in <xref ref-type="bibr" rid="B33">Crawford 1927a</xref>), did not place the Hawaiian specimen in that taxon when he examined it (<xref ref-type="bibr" rid="B34">Crawford 1927b</xref>; <xref ref-type="bibr" rid="B152">Zimmerman 1948</xref>). This may be partly due to the obscured genitalia, but also to the brown apical coloration on the forewing that characterizes <italic><tp:taxon-name><tp:taxon-name-part taxon-name-part-type="genus" reg="Paurocephala">P.</tp:taxon-name-part> <tp:taxon-name-part taxon-name-part-type="species" reg="wilderi">wilderi</tp:taxon-name-part></tp:taxon-name></italic> being extremely faint in the HI specimen; additionally, the forewing shape in the HI specimen is wider apically than material from Samoa (as shown in <xref ref-type="bibr" rid="B86">Mifsud and Burckhardt 2002</xref>). Although the plant from which the specimen was collected is recorded as “pokeweed”, it is unclear whether this refers to the native pokeweed, <italic><tp:taxon-name><tp:taxon-name-part taxon-name-part-type="genus" reg="Phytolacca">Phytolacca</tp:taxon-name-part> <tp:taxon-name-part taxon-name-part-type="species" reg="sandwicensis">sandwicensis</tp:taxon-name-part></tp:taxon-name></italic> (<tp:taxon-name><tp:taxon-name-part taxon-name-part-type="family" reg="Phytolaccaceae">Phytolaccaceae</tp:taxon-name-part></tp:taxon-name>) or the introduced species <italic><tp:taxon-name><tp:taxon-name-part taxon-name-part-type="genus" reg="Phytolacca">P.</tp:taxon-name-part> <tp:taxon-name-part taxon-name-part-type="species" reg="octandra">octandra</tp:taxon-name-part></tp:taxon-name></italic>; both co-occur on Moloka‘i (<xref ref-type="bibr" rid="B147">Wagner et al. 1999</xref>). Regardless, <italic><tp:taxon-name><tp:taxon-name-part taxon-name-part-type="genus" reg="Phytolacca">Phytolacca</tp:taxon-name-part></tp:taxon-name></italic> is unlikely to be a host plant; the <italic><tp:taxon-name><tp:taxon-name-part taxon-name-part-type="genus" reg="Phytolacca"/><tp:taxon-name-part taxon-name-part-type="species" reg="psylloptera">psylloptera</tp:taxon-name-part></tp:taxon-name></italic>-group are only known from plants in the urticoid <tp:taxon-name><tp:taxon-name-part taxon-name-part-type="order" reg="Rosales">Rosales</tp:taxon-name-part></tp:taxon-name> with all adults of <italic><tp:taxon-name><tp:taxon-name-part taxon-name-part-type="genus" reg="Paurocephala">P.</tp:taxon-name-part> <tp:taxon-name-part taxon-name-part-type="species" reg="wilderi">wilderi</tp:taxon-name-part></tp:taxon-name></italic> collected on <italic><tp:taxon-name><tp:taxon-name-part taxon-name-part-type="genus" reg="Ficus">Ficus</tp:taxon-name-part></tp:taxon-name></italic> in Samoa (<xref ref-type="bibr" rid="B86">Mifsud and Burckhardt 2002</xref>). As there are no native species of <italic><tp:taxon-name><tp:taxon-name-part taxon-name-part-type="genus" reg="Ficus">Ficus</tp:taxon-name-part></tp:taxon-name></italic> in HI, but many introduced taxa, <italic><tp:taxon-name><tp:taxon-name-part taxon-name-part-type="genus" reg="Ficus">Ficus</tp:taxon-name-part></tp:taxon-name></italic> was the most likely vehicle of introduction into HI. Immature biology unknown.</p></tp:treatment-sec><tp:treatment-sec sec-type="Genetic resources"><title>Genetic resources.</title><p>None.</p></tp:treatment-sec><ref-list><ref id="B34"><mixed-citation xmlns:xlink="http://www.w3.org/1999/xlink" xlink:type="simple">Crawford DL (1927b) <tp:taxon-name><tp:taxon-name-part taxon-name-part-type="family">Psyllidae</tp:taxon-name-part></tp:taxon-name> of Molokai. Proceedings of the Hawaiian Entomological Society 6: 423–424. <ext-link xlink:href="http://hdl.handle.net/10125/14791" ext-link-type="uri" xlink:type="simple">http://hdl.handle.net/10125/14791</ext-link></mixed-citation></ref><ref id="B86"><mixed-citation xmlns:xlink="http://www.w3.org/1999/xlink" xlink:type="simple">Mifsud D, Burckhardt D (2002) Taxonomy and phylogeny of the Old World jumping plant-louse genus <italic><tp:taxon-name><tp:taxon-name-part taxon-name-part-type="genus">Paurocephala</tp:taxon-name-part></tp:taxon-name></italic> (<tp:taxon-name><tp:taxon-name-part taxon-name-part-type="class">Insecta</tp:taxon-name-part></tp:taxon-name>, <tp:taxon-name><tp:taxon-name-part taxon-name-part-type="order">Hemiptera</tp:taxon-name-part></tp:taxon-name>, <tp:taxon-name><tp:taxon-name-part taxon-name-part-type="superfamily">Psylloidea</tp:taxon-name-part></tp:taxon-name>). Journal of Natural History 36: 1887–1986. <ext-link xlink:href="10.1080/00222930110048909" ext-link-type="doi" xlink:type="simple">https://doi.org/10.1080/00222930110048909</ext-link></mixed-citation></ref><ref id="B152"><mixed-citation xmlns:xlink="http://www.w3.org/1999/xlink" xlink:type="simple">Zimmerman EC (1948) Insects of Hawaii. Volume 5, <tp:taxon-name><tp:taxon-name-part taxon-name-part-type="suborder">Homoptera</tp:taxon-name-part></tp:taxon-name>: Sternorhyncha. University of Hawaii Press, Honolulu, 474 pp.</mixed-citation></ref><ref id="B105"><mixed-citation xmlns:xlink="http://www.w3.org/1999/xlink" xlink:type="simple">Percy DM (2017a) Making the most of your host: the <italic><tp:taxon-name><tp:taxon-name-part taxon-name-part-type="genus">Metrosideros</tp:taxon-name-part></tp:taxon-name></italic>-feeding psyllids (<tp:taxon-name><tp:taxon-name-part taxon-name-part-type="order">Hemiptera</tp:taxon-name-part></tp:taxon-name>, <tp:taxon-name><tp:taxon-name-part taxon-name-part-type="superfamily">Psylloidea</tp:taxon-name-part></tp:taxon-name>) of the Hawaiian Islands. ZooKeys 649: 1–163. <ext-link xlink:href="10.3897/zookeys.649.10213" ext-link-type="doi" xlink:type="simple">https://doi.org/10.3897/zookeys.649.10213</ext-link></mixed-citation></ref><ref id="B33"><mixed-citation xmlns:xlink="http://www.w3.org/1999/xlink" xlink:type="simple">Crawford DL (1927a) <tp:taxon-name><tp:taxon-name-part taxon-name-part-type="family">Psyllidae</tp:taxon-name-part></tp:taxon-name> (<tp:taxon-name><tp:taxon-name-part taxon-name-part-type="family">Chermidae</tp:taxon-name-part></tp:taxon-name>). Insects of Samoa and other Samoan terrestrial arthropoda, British Museum (Natural History) 1: 29–33. <ext-link xlink:href="https://ia902906.us.archive.org/12/items/biostor-131714/biostor-131714.pdf" ext-link-type="uri" xlink:type="simple">https://ia902906.us.archive.org/12/items/biostor-131714/biostor-131714.pdf</ext-link></mixed-citation></ref><ref id="B147"><mixed-citation xmlns:xlink="http://www.w3.org/1999/xlink" xlink:type="simple">Wagner WL, Herbst DR, Sohmer SH (1999) Manual of the flowering plants of Hawaii. Revised edition. Bernice P. Bishop Museum special publication. University of Hawai‘i Press/Bishop Museum Press, Honolulu, 1919 pp. <ext-link xlink:href="10.1515/9780824885632" ext-link-type="doi" xlink:type="simple">https://doi.org/10.1515/9780824885632</ext-link></mixed-citation></ref></ref-list></tp:taxon-treatment>
