# Supplementary material for: Checklist of the adventive psyllids (Hemiptera, Psylloidea) of the Hawaiian Islands, including new state records, identification key, and description of a new species of Australopsylla
Source: Zookeys. 2026 May 5;1279:1–56. doi: 10.3897/zookeys.1279.178071 (PMC13169212; doi:10.3897/zookeys.1279.178071)
Supplement: XML Treatment for Acizzia uncatoides [file zookeys.1279.178071-treatment15.xml]

<!DOCTYPE tp:taxon-treatment
  PUBLIC "-//TaxonX//DTD Taxonomic Treatment Publishing DTD v0 20100105//EN" "tax-treatment-NSO.dtd">
<tp:taxon-treatment xmlns:tp="http://www.plazi.org/taxpub"><tp:treatment-meta><kwd-group><label>Taxon classification</label><kwd>
                  <named-content content-type="kingdom">Animalia</named-content>
                </kwd><kwd>
                  <named-content content-type="order">Hemiptera</named-content>
                </kwd><kwd>
                  <named-content content-type="family">Psyllidae</named-content>
                </kwd></kwd-group><mixed-citation publication-type="journal"><person-group><name><surname>Matsunaga</surname><given-names>Janis N.</given-names></name><name><surname>Magnacca</surname><given-names>Karl N.</given-names></name><name><surname>Krushelnycky</surname><given-names>Paul D.</given-names></name><name><surname>Percy</surname><given-names>Diana M.</given-names></name></person-group><article-title>Checklist of the adventive psyllids (<tp:taxon-name><tp:taxon-name-part taxon-name-part-type="order" reg="Hemiptera">Hemiptera</tp:taxon-name-part></tp:taxon-name>, <tp:taxon-name><tp:taxon-name-part taxon-name-part-type="superfamily" reg="Psylloidea">Psylloidea</tp:taxon-name-part></tp:taxon-name>) of the Hawaiian Islands, including new state records, identification key, and description of a new species of <italic><tp:taxon-name><tp:taxon-name-part taxon-name-part-type="genus" reg="Australopsylla">Australopsylla</tp:taxon-name-part></tp:taxon-name></italic></article-title><source>Zookeys</source><day>05</day><month>05</month><year>2026</year><volume>1279</volume><fpage>1</fpage><lpage>56</lpage><pub-id pub-id-type="doi">10.3897/zookeys.1279.178071</pub-id></mixed-citation></tp:treatment-meta><tp:nomenclature><tp:taxon-name><object-id xmlns:xlink="http://www.w3.org/1999/xlink" content-type="arpha" xlink:type="simple">918210A9-5A88-5C0C-86A4-BB0E77A376EC</object-id>
                        		<tp:taxon-name-part taxon-name-part-type="genus" reg="Acizzia">Acizzia</tp:taxon-name-part> <tp:taxon-name-part taxon-name-part-type="species" reg="uncatoides">uncatoides</tp:taxon-name-part>
                        	</tp:taxon-name><tp:taxon-authority>(Ferris &amp; Klyver, 1932)</tp:taxon-authority></tp:nomenclature><tp:treatment-sec sec-type="First detection/collection in HI"><title>First detection/collection in HI.</title><p>1966 (<xref ref-type="bibr" rid="B43">Funasaki 1968</xref>).</p></tp:treatment-sec><tp:treatment-sec sec-type="Distribution in HI"><title>Distribution in HI.</title><p>Kaua‘i, O‘ahu, Moloka‘i, Lāna‘i, Maui, Hawai‘i.</p></tp:treatment-sec><tp:treatment-sec sec-type="Material examined"><title>Material examined.</title><p>USA – Hawaiian Islands <bold>·</bold> 11 adults; O‘ahu, southern Wai‘anae Mts, Palikea; <named-content xmlns:xlink="http://www.w3.org/1999/xlink" content-type="dwc:verbatimCoordinates" xlink:type="simple">21.4098°N, 158.0968°W</named-content>; 824 m; 08 Apr. 2010; spec. PKSP11274; P.D. Krushelnycky leg.; sweeping; PDK collection <bold>·</bold> 3 adults; O‘ahu, northern Wai‘anae Mtns., Kahanahāiki Valley; <named-content xmlns:xlink="http://www.w3.org/1999/xlink" content-type="dwc:verbatimCoordinates" xlink:type="simple">21.5408°N, 158.1940°W</named-content>; 585 m; 2 May 2009; spec. PKSP3324; P.D. Krushelnycky leg.; ex <italic><tp:taxon-name><tp:taxon-name-part taxon-name-part-type="genus" reg="Pipturus">Pipturus</tp:taxon-name-part> <tp:taxon-name-part taxon-name-part-type="species" reg="albidus">albidus</tp:taxon-name-part></tp:taxon-name></italic>; PDK collection <bold>·</bold> 1 ♂, 3 ♀; O‘ahu, northern Ko‘olau Mountains, Pūpūkea; 21. 6419°N, 158. 0031°W; 430 m; 08 Jul. 2014; ex <italic><tp:taxon-name><tp:taxon-name-part taxon-name-part-type="genus" reg="Metrosideros">Metrosideros</tp:taxon-name-part></tp:taxon-name></italic>; coll. Hi78-14, D.M. Percy leg; <abbrev xmlns:xlink="http://www.w3.org/1999/xlink" content-type="institution" xlink:title="University of British Columbia, Vancouver, BC, Canada" xlink:type="simple">DMPC</abbrev><bold>·</bold> 1 adult; O‘ahu, Ka‘ena Point; <named-content xmlns:xlink="http://www.w3.org/1999/xlink" content-type="dwc:verbatimCoordinates" xlink:type="simple">21.5745°N, 158.2745°W</named-content>; 30 m; 16 Apr. 2015; spec. PKSP47458; P.D. Krushelnycky leg.; sweeping; <named-content xmlns:xlink="http://www.w3.org/1999/xlink" content-type="dwc:institutional_code" xlink:title="The University of Hawaii Insect Museum" xlink:href="https://scientific-collections.gbif.org/institution/c407e3f9-d7f3-401c-a846-620d34cbd851" xlink:type="simple">UHIM</named-content><bold>·</bold> 1 adult; O‘ahu, central Wai‘anae Mtns, ‘Ēkahanui; <named-content xmlns:xlink="http://www.w3.org/1999/xlink" content-type="dwc:verbatimCoordinates" xlink:type="simple">21.4390°N, 158.0935°W</named-content>; 658 m; 15 Dec. 2015; spec. COSP3692; C.S. Ogura-Yamada leg.; pitfall trap; PDK collection <bold>·</bold> 8 adults; Maui, Haleakalā NP; Kalahaku; <named-content xmlns:xlink="http://www.w3.org/1999/xlink" content-type="dwc:verbatimCoordinates" xlink:type="simple">20.7351°N, 156.2354°W</named-content>; 2852 m; 20 Jun. 2003; spec. DS04192; P.D. Krushelnycky leg.; ex <italic><tp:taxon-name><tp:taxon-name-part taxon-name-part-type="genus" reg="Leptecophylla">Leptecophylla</tp:taxon-name-part> <tp:taxon-name-part taxon-name-part-type="species" reg="tameiameiae">tameiameiae</tp:taxon-name-part></tp:taxon-name></italic>; PDK collection <bold>·</bold> 2 adults; Maui, Haleakalā NP; Pu‘u o ‘Ili; <named-content xmlns:xlink="http://www.w3.org/1999/xlink" content-type="dwc:verbatimCoordinates" xlink:type="simple">20.7466°N, 156.2469°W</named-content>; 2390 m; 10 Jul. 2003; spec. DS05143; P.D. Krushelnycky leg.; ex <italic><tp:taxon-name><tp:taxon-name-part taxon-name-part-type="genus" reg="Sophora">Sophora</tp:taxon-name-part> <tp:taxon-name-part taxon-name-part-type="species" reg="chrysophylla">chrysophylla</tp:taxon-name-part></tp:taxon-name></italic>; PDK collection <bold>·</bold> 1 adult; Maui, Ko‘olau Forest Reserve, Flume Rd.; 20.48.606°N, 156.14.975°W; 20 Jun. 2006; L. Leblanc leg.; ex methyl eugenol trap; UHIM2015.22504 <bold>·</bold> 3 adults; Maui, Haleakalā NP; 3049 m; 03 Jul. 1968; J.A. Tenorio leg.; UHIM2015.22488 <bold>·</bold> 1 adult; Kaua‘i, Koke‘e; 16 Nov. 1968; J.A. Tenorio leg.; ex light; UHIM2015.22482 <bold>·</bold> 1 adult; Hawai‘i, Mauna Kea, Hale Pōhaku; <named-content xmlns:xlink="http://www.w3.org/1999/xlink" content-type="dwc:verbatimCoordinates" xlink:type="simple">19.7599°N, 155.4534°W</named-content>; 13 Mar. 2015; J. Eiben leg.; ex <italic><tp:taxon-name><tp:taxon-name-part taxon-name-part-type="genus" reg="Leptecophylla">Leptecophylla</tp:taxon-name-part> <tp:taxon-name-part taxon-name-part-type="species" reg="tameiameiae">tameiameiae</tp:taxon-name-part></tp:taxon-name></italic>; <named-content xmlns:xlink="http://www.w3.org/1999/xlink" content-type="dwc:institutional_code" xlink:title="The University of Hawaii Insect Museum" xlink:href="https://scientific-collections.gbif.org/institution/c407e3f9-d7f3-401c-a846-620d34cbd851" xlink:type="simple">UHIM</named-content><bold>·</bold> 2 ♀; Moloka‘i, Pālā‘au State Park; 1500’; 2–16 Sept. 1994; W.D. Perreira leg.; yellow sticky board trap; <abbrev xmlns:xlink="http://www.w3.org/1999/xlink" content-type="institution" xlink:title="Hawai‘i Department of Agriculture and Biosecurity" xlink:type="simple">HDAB</abbrev>.</p></tp:treatment-sec><tp:treatment-sec sec-type="Host plants in HI"><title>Host plants in HI.</title><p><italic><tp:taxon-name><tp:taxon-name-part taxon-name-part-type="genus" reg="Acacia">Acacia</tp:taxon-name-part> <tp:taxon-name-part taxon-name-part-type="species" reg="koa">koa</tp:taxon-name-part></tp:taxon-name></italic>, <italic><tp:taxon-name><tp:taxon-name-part taxon-name-part-type="genus" reg="Acacia">A.</tp:taxon-name-part> <tp:taxon-name-part taxon-name-part-type="species" reg="melanoxylon">melanoxylon</tp:taxon-name-part></tp:taxon-name></italic>, and <italic><tp:taxon-name><tp:taxon-name-part taxon-name-part-type="genus" reg="Acacia">A.</tp:taxon-name-part> <tp:taxon-name-part taxon-name-part-type="species" reg="confusa">confusa</tp:taxon-name-part></tp:taxon-name></italic> (<tp:taxon-name><tp:taxon-name-part taxon-name-part-type="family" reg="Fabaceae">Fabaceae</tp:taxon-name-part></tp:taxon-name>).</p></tp:treatment-sec><tp:treatment-sec sec-type="Additional distribution and host plant records"><title>Additional distribution and host plant records.</title><p>Native to Australia; adventive worldwide, including continental USA; <italic><tp:taxon-name><tp:taxon-name-part taxon-name-part-type="genus" reg="Acacia">Acacia</tp:taxon-name-part></tp:taxon-name></italic> spp., <italic><tp:taxon-name><tp:taxon-name-part taxon-name-part-type="genus" reg="Albizia">Albizia</tp:taxon-name-part></tp:taxon-name></italic> spp. (<tp:taxon-name><tp:taxon-name-part taxon-name-part-type="family" reg="Fabaceae">Fabaceae</tp:taxon-name-part></tp:taxon-name>) (<xref ref-type="bibr" rid="B45">Halbert and Burckhardt 2020</xref>; <xref ref-type="bibr" rid="B124">Suh and Choi 2020</xref>; <xref ref-type="bibr" rid="B102">Ouvrard 2023</xref>).</p></tp:treatment-sec><tp:treatment-sec sec-type="Remarks"><title>Remarks.</title><p>This species was first recorded in HI in 1966 and had spread to most of the islands within a year (<xref ref-type="bibr" rid="B23">Chong and Funasaki 1968</xref>). It can be found in abundance on introduced <italic><tp:taxon-name><tp:taxon-name-part taxon-name-part-type="genus" reg="Acacia">Acacia</tp:taxon-name-part></tp:taxon-name></italic> spp. and is a highly invasive pest of endemic <italic><tp:taxon-name><tp:taxon-name-part taxon-name-part-type="genus" reg="Acacia">Acacia</tp:taxon-name-part> <tp:taxon-name-part taxon-name-part-type="species" reg="koa">koa</tp:taxon-name-part></tp:taxon-name></italic>. Immatures are free-living.</p></tp:treatment-sec><tp:treatment-sec sec-type="Genetic resources"><title>Genetic resources.</title><p>GenBank <ext-link xmlns:xlink="http://www.w3.org/1999/xlink" xlink:href="MG988634" ext-link-type="gen" xlink:type="simple">MG988634</ext-link> (<abbrev xmlns:xlink="http://www.w3.org/1999/xlink" xlink:title="cytochrome oxidase I" xlink:type="simple">COI</abbrev>), <ext-link xmlns:xlink="http://www.w3.org/1999/xlink" xlink:href="MG988909" ext-link-type="gen" xlink:type="simple">MG988909</ext-link> (<abbrev xmlns:xlink="http://www.w3.org/1999/xlink" xlink:title="cytochrome B" xlink:type="simple">cytB</abbrev>) [Hawaiian specimen]. A number of other accession numbers for this species can be found on GenBank.</p></tp:treatment-sec><ref-list><ref id="B43"><mixed-citation xmlns:xlink="http://www.w3.org/1999/xlink" xlink:type="simple">Funasaki G (1968) Notes and Exhibitions: <italic><tp:taxon-name><tp:taxon-name-part taxon-name-part-type="genus">Psylla</tp:taxon-name-part> <tp:taxon-name-part taxon-name-part-type="species">uncatoides</tp:taxon-name-part></tp:taxon-name></italic> (Ferris and Klyver). Proceedings of the Hawaiian Entomological Society 20: 8. <ext-link xlink:href="https://scholarspace.manoa.hawaii.edu/server/api/core/bitstreams/e0842648-f2a4-4e5c-9a82-0b3f7b9425fc/content" ext-link-type="uri" xlink:type="simple">https://scholarspace.manoa.hawaii.edu/server/api/core/bitstreams/e0842648-f2a4-4e5c-9a82-0b3f7b9425fc/content</ext-link></mixed-citation></ref><ref id="B45"><mixed-citation xmlns:xlink="http://www.w3.org/1999/xlink" xlink:type="simple">Halbert SE, Burckhardt D (2020) The psyllids (<tp:taxon-name><tp:taxon-name-part taxon-name-part-type="order">Hemiptera</tp:taxon-name-part></tp:taxon-name>: <tp:taxon-name><tp:taxon-name-part taxon-name-part-type="superfamily">Psylloidea</tp:taxon-name-part></tp:taxon-name>) of Florida: newly established and rarely collected taxa and checklist. <tp:taxon-name><tp:taxon-name-part taxon-name-part-type="class">Insecta</tp:taxon-name-part></tp:taxon-name> Mundi 788: 1–88. <ext-link xlink:href="https://journals.flvc.org/mundi/article/view/126034" ext-link-type="uri" xlink:type="simple">https://journals.flvc.org/mundi/article/view/126034</ext-link></mixed-citation></ref><ref id="B124"><mixed-citation xmlns:xlink="http://www.w3.org/1999/xlink" xlink:type="simple">Suh S-J, Choi D-S (2020) Using DNA barcoding for identification of psyllids (<tp:taxon-name><tp:taxon-name-part taxon-name-part-type="order">Hemiptera</tp:taxon-name-part></tp:taxon-name>: <tp:taxon-name><tp:taxon-name-part taxon-name-part-type="superfamily">Psylloidea</tp:taxon-name-part></tp:taxon-name>) intercepted at South Korea ports-of-entry. <tp:taxon-name><tp:taxon-name-part taxon-name-part-type="class">Insecta</tp:taxon-name-part></tp:taxon-name> Mundi 0816: 1–10. <ext-link xlink:href="https://journals.flvc.org/mundi/article/view/127305" ext-link-type="uri" xlink:type="simple">https://journals.flvc.org/mundi/article/view/127305</ext-link></mixed-citation></ref><ref id="B102"><mixed-citation xmlns:xlink="http://www.w3.org/1999/xlink" xlink:type="simple">Ouvrard D (2023) Psyl’list - The World <tp:taxon-name><tp:taxon-name-part taxon-name-part-type="superfamily">Psylloidea</tp:taxon-name-part></tp:taxon-name> Database. <ext-link xlink:href="https://flow.hemiptera-databases.org/psyllist/" ext-link-type="uri" xlink:type="simple">https://flow.hemiptera-databases.org/psyllist/</ext-link> searched on 15 September 2023. <ext-link xlink:href="10.5519/0029634" ext-link-type="doi" xlink:type="simple">https://doi.org/10.5519/0029634</ext-link></mixed-citation></ref><ref id="B23"><mixed-citation xmlns:xlink="http://www.w3.org/1999/xlink" xlink:type="simple">Chong M, Funasaki G (1968) Notes and exhibitions: <italic><tp:taxon-name><tp:taxon-name-part taxon-name-part-type="genus">Coptosoma</tp:taxon-name-part> <tp:taxon-name-part taxon-name-part-type="species">xanthogramma</tp:taxon-name-part></tp:taxon-name></italic> (White), <italic><tp:taxon-name><tp:taxon-name-part taxon-name-part-type="genus">Schistocera</tp:taxon-name-part> <tp:taxon-name-part taxon-name-part-type="species">vaga</tp:taxon-name-part></tp:taxon-name></italic> (Scudder), <italic><tp:taxon-name><tp:taxon-name-part taxon-name-part-type="genus">Ceroplastes</tp:taxon-name-part> <tp:taxon-name-part taxon-name-part-type="species">cirripediformis</tp:taxon-name-part></tp:taxon-name></italic> Comstock and <italic><tp:taxon-name><tp:taxon-name-part taxon-name-part-type="genus">Psylla</tp:taxon-name-part> <tp:taxon-name-part taxon-name-part-type="species">uncatoides</tp:taxon-name-part></tp:taxon-name></italic> (Ferris and Klyver). Proceedings of the Hawaiian Entomological Society 20: 13–14. <ext-link xlink:href="http://hdl.handle.net/10125/10945" ext-link-type="uri" xlink:type="simple">http://hdl.handle.net/10125/10945</ext-link></mixed-citation></ref></ref-list></tp:taxon-treatment>
