# Supplementary material for: Checklist of the adventive psyllids (Hemiptera, Psylloidea) of the Hawaiian Islands, including new state records, identification key, and description of a new species of Australopsylla
Source: Zookeys. 2026 May 5;1279:1–56. doi: 10.3897/zookeys.1279.178071 (PMC13169212; doi:10.3897/zookeys.1279.178071)
Supplement: XML Treatment for Euceropsylla orizabensis [file zookeys.1279.178071-treatment16.xml]

<!DOCTYPE tp:taxon-treatment
  PUBLIC "-//TaxonX//DTD Taxonomic Treatment Publishing DTD v0 20100105//EN" "tax-treatment-NSO.dtd">
<tp:taxon-treatment xmlns:tp="http://www.plazi.org/taxpub"><tp:treatment-meta><kwd-group><label>Taxon classification</label><kwd>
                  <named-content content-type="kingdom">Animalia</named-content>
                </kwd><kwd>
                  <named-content content-type="order">Hemiptera</named-content>
                </kwd><kwd>
                  <named-content content-type="family">Psyllidae</named-content>
                </kwd></kwd-group><mixed-citation publication-type="journal"><person-group><name><surname>Matsunaga</surname><given-names>Janis N.</given-names></name><name><surname>Magnacca</surname><given-names>Karl N.</given-names></name><name><surname>Krushelnycky</surname><given-names>Paul D.</given-names></name><name><surname>Percy</surname><given-names>Diana M.</given-names></name></person-group><article-title>Checklist of the adventive psyllids (<tp:taxon-name><tp:taxon-name-part taxon-name-part-type="order" reg="Hemiptera">Hemiptera</tp:taxon-name-part></tp:taxon-name>, <tp:taxon-name><tp:taxon-name-part taxon-name-part-type="superfamily" reg="Psylloidea">Psylloidea</tp:taxon-name-part></tp:taxon-name>) of the Hawaiian Islands, including new state records, identification key, and description of a new species of <italic><tp:taxon-name><tp:taxon-name-part taxon-name-part-type="genus" reg="Australopsylla">Australopsylla</tp:taxon-name-part></tp:taxon-name></italic></article-title><source>Zookeys</source><day>05</day><month>05</month><year>2026</year><volume>1279</volume><fpage>1</fpage><lpage>56</lpage><pub-id pub-id-type="doi">10.3897/zookeys.1279.178071</pub-id></mixed-citation></tp:treatment-meta><tp:nomenclature><tp:taxon-name><object-id xmlns:xlink="http://www.w3.org/1999/xlink" content-type="arpha" xlink:type="simple">1FB5BAAE-423A-5BB1-9113-8DD0E96CD3D3</object-id>
                        		<tp:taxon-name-part taxon-name-part-type="genus" reg="Euceropsylla">Euceropsylla</tp:taxon-name-part> <tp:taxon-name-part taxon-name-part-type="species" reg="orizabensis">orizabensis</tp:taxon-name-part>
                        	</tp:taxon-name><tp:taxon-authority>(Crawford, 1914)</tp:taxon-authority></tp:nomenclature><tp:treatment-sec sec-type="First detection/collection in HI"><title>First detection/collection in HI.</title><p>2017 (<xref ref-type="bibr" rid="B48">Henry et al. 2018</xref>).</p></tp:treatment-sec><tp:treatment-sec sec-type="Distribution in HI"><title>Distribution in HI.</title><p>O‘ahu.</p></tp:treatment-sec><tp:treatment-sec sec-type="Material examined"><title>Material examined.</title><p>None. Material has not been deposited at <named-content xmlns:xlink="http://www.w3.org/1999/xlink" content-type="dwc:institutional_code" xlink:title="Bernice Pauahi Bishop Museum" xlink:href="https://scientific-collections.gbif.org/institution/fdee1b94-e933-4a6e-9a85-05cc39a085a6" xlink:type="simple">BPBM</named-content> or <abbrev xmlns:xlink="http://www.w3.org/1999/xlink" content-type="institution" xlink:title="Hawai‘i Department of Agriculture and Biosecurity" xlink:type="simple">HDAB</abbrev> as indicated in <xref ref-type="bibr" rid="B48">Henry et al. (2018)</xref> but may be deposited at <named-content xmlns:xlink="http://www.w3.org/1999/xlink" content-type="dwc:institutional_code" xlink:title="Smithsonian Institution, National Museum of Natural History" xlink:href="https://scientific-collections.gbif.org/institution/586ee56e-b0fe-4dff-b7f9-aeb104f3308a" xlink:type="simple">USNM</named-content>.</p></tp:treatment-sec><tp:treatment-sec sec-type="Host plant in HI"><title>Host plant in HI.</title><p><italic><tp:taxon-name><tp:taxon-name-part taxon-name-part-type="genus" reg="Pithecellobium">Pithecellobium</tp:taxon-name-part> <tp:taxon-name-part taxon-name-part-type="species" reg="dulce">dulce</tp:taxon-name-part></tp:taxon-name></italic> (<tp:taxon-name><tp:taxon-name-part taxon-name-part-type="family" reg="Fabaceae">Fabaceae</tp:taxon-name-part></tp:taxon-name>).</p></tp:treatment-sec><tp:treatment-sec sec-type="Additional distribution and host plant records"><title>Additional distribution and host plant records.</title><p>Native to Central America; <italic><tp:taxon-name><tp:taxon-name-part taxon-name-part-type="genus" reg="Inga">Inga</tp:taxon-name-part></tp:taxon-name></italic> spp. (<tp:taxon-name><tp:taxon-name-part taxon-name-part-type="family" reg="Fabaceae">Fabaceae</tp:taxon-name-part></tp:taxon-name>) (<xref ref-type="bibr" rid="B13">Brown and Hodkinson 1988</xref>).</p></tp:treatment-sec><tp:treatment-sec sec-type="Remarks"><title>Remarks.</title><p>This is an unusual instance where an adventive species recorded for HI, as well as the host plant association (<xref ref-type="bibr" rid="B48">Henry et al. 2018</xref>), are not otherwise known outside the native range. As several <italic><tp:taxon-name><tp:taxon-name-part taxon-name-part-type="genus" reg="Euceropsylla">Euceropsylla</tp:taxon-name-part></tp:taxon-name></italic> species groups are recognized that include highly similar species, and no type material was examined in the determination of HI specimens, presence of this species should be confirmed with additional collections. Immatures are free-living.</p></tp:treatment-sec><tp:treatment-sec sec-type="Genetic resources"><title>Genetic resources.</title><p>None.</p></tp:treatment-sec><ref-list><ref id="B48"><mixed-citation xmlns:xlink="http://www.w3.org/1999/xlink" xlink:type="simple">Henry TJ, Perreira WD, Yee DA, O’Donnell CA (2018) First records of the predatory plant bug <italic><tp:taxon-name><tp:taxon-name-part taxon-name-part-type="genus">Deraeocoris</tp:taxon-name-part> <tp:taxon-name-part taxon-name-part-type="species">orientalis</tp:taxon-name-part></tp:taxon-name></italic> (Distant) (<tp:taxon-name><tp:taxon-name-part taxon-name-part-type="suborder">Heteroptera</tp:taxon-name-part></tp:taxon-name>: <tp:taxon-name><tp:taxon-name-part taxon-name-part-type="family">Miridae</tp:taxon-name-part></tp:taxon-name>) and its psyllid prey species <italic><tp:taxon-name><tp:taxon-name-part taxon-name-part-type="genus">Euceropsylla</tp:taxon-name-part> <tp:taxon-name-part taxon-name-part-type="species">orizabensis</tp:taxon-name-part></tp:taxon-name></italic> (Crawford) (<tp:taxon-name><tp:taxon-name-part taxon-name-part-type="suborder">Sternorrhyncha</tp:taxon-name-part></tp:taxon-name>: <tp:taxon-name><tp:taxon-name-part taxon-name-part-type="family">Psyllidae</tp:taxon-name-part></tp:taxon-name>) in Hawaii and the United States. Proceedings of the Entomological Society of Washington 120(4): 791. <ext-link xlink:href="10.4289/0013-8797.120.4.791" ext-link-type="doi" xlink:type="simple">https://doi.org/10.4289/0013-8797.120.4.791</ext-link></mixed-citation></ref><ref id="B13"><mixed-citation xmlns:xlink="http://www.w3.org/1999/xlink" xlink:type="simple">Brown RG, Hodkinson ID (1988) Taxonomy and Ecology of the Jumping Plant-lice of Panama (<tp:taxon-name><tp:taxon-name-part taxon-name-part-type="suborder">Homoptera</tp:taxon-name-part></tp:taxon-name>: <tp:taxon-name><tp:taxon-name-part taxon-name-part-type="superfamily">Psylloidea</tp:taxon-name-part></tp:taxon-name>). Entomonograph, Vol. 9. E.J. Brill/Scandinavian Science Press, Leiden, 304 pp. <ext-link xlink:href="10.1163/9789004631304" ext-link-type="doi" xlink:type="simple">https://doi.org/10.1163/9789004631304</ext-link></mixed-citation></ref></ref-list></tp:taxon-treatment>
