# Supplementary material for: Checklist of the adventive psyllids (Hemiptera, Psylloidea) of the Hawaiian Islands, including new state records, identification key, and description of a new species of Australopsylla
Source: Zookeys. 2026 May 5;1279:1–56. doi: 10.3897/zookeys.1279.178071 (PMC13169212; doi:10.3897/zookeys.1279.178071)
Supplement: XML Treatment for Heteropsylla cubana [file zookeys.1279.178071-treatment17.xml]

<!DOCTYPE tp:taxon-treatment
  PUBLIC "-//TaxonX//DTD Taxonomic Treatment Publishing DTD v0 20100105//EN" "tax-treatment-NSO.dtd">
<tp:taxon-treatment xmlns:tp="http://www.plazi.org/taxpub"><tp:treatment-meta><kwd-group><label>Taxon classification</label><kwd>
                  <named-content content-type="kingdom">Animalia</named-content>
                </kwd><kwd>
                  <named-content content-type="order">Hemiptera</named-content>
                </kwd><kwd>
                  <named-content content-type="family">Psyllidae</named-content>
                </kwd></kwd-group><mixed-citation publication-type="journal"><person-group><name><surname>Matsunaga</surname><given-names>Janis N.</given-names></name><name><surname>Magnacca</surname><given-names>Karl N.</given-names></name><name><surname>Krushelnycky</surname><given-names>Paul D.</given-names></name><name><surname>Percy</surname><given-names>Diana M.</given-names></name></person-group><article-title>Checklist of the adventive psyllids (<tp:taxon-name><tp:taxon-name-part taxon-name-part-type="order" reg="Hemiptera">Hemiptera</tp:taxon-name-part></tp:taxon-name>, <tp:taxon-name><tp:taxon-name-part taxon-name-part-type="superfamily" reg="Psylloidea">Psylloidea</tp:taxon-name-part></tp:taxon-name>) of the Hawaiian Islands, including new state records, identification key, and description of a new species of <italic><tp:taxon-name><tp:taxon-name-part taxon-name-part-type="genus" reg="Australopsylla">Australopsylla</tp:taxon-name-part></tp:taxon-name></italic></article-title><source>Zookeys</source><day>05</day><month>05</month><year>2026</year><volume>1279</volume><fpage>1</fpage><lpage>56</lpage><pub-id pub-id-type="doi">10.3897/zookeys.1279.178071</pub-id></mixed-citation></tp:treatment-meta><tp:nomenclature><tp:taxon-name><object-id xmlns:xlink="http://www.w3.org/1999/xlink" content-type="arpha" xlink:type="simple">03BA5A6F-968C-511A-B6BA-2301D85BBF8A</object-id>
                        		<tp:taxon-name-part taxon-name-part-type="genus" reg="Heteropsylla">Heteropsylla</tp:taxon-name-part> <tp:taxon-name-part taxon-name-part-type="species" reg="cubana">cubana</tp:taxon-name-part>
                        	</tp:taxon-name><tp:taxon-authority>Crawford, 1914</tp:taxon-authority></tp:nomenclature><tp:treatment-sec sec-type="First detection/collection in HI"><title>First detection/collection in HI.</title><p>1984 (<xref ref-type="bibr" rid="B98">Nakahara 1986a</xref>; <xref ref-type="bibr" rid="B7">Beardsley and Uchida 1990</xref>; see Remarks).</p></tp:treatment-sec><tp:treatment-sec sec-type="Distribution in HI"><title>Distribution in HI.</title><p>Kaua‘i, O‘ahu, Moloka‘i, Lāna‘i, Maui, Hawai‘i.</p></tp:treatment-sec><tp:treatment-sec sec-type="Material examined"><title>Material examined.</title><p>USA – Hawaiian Islands <bold>·</bold> 1 ♂, 2 ♀; Kaua’i, Waimea; 31 Mar. 1995; R. Oyama leg.; ex corn; <abbrev xmlns:xlink="http://www.w3.org/1999/xlink" content-type="institution" xlink:title="Hawai‘i Department of Agriculture and Biosecurity" xlink:type="simple">HDAB</abbrev><bold>·</bold> 1 ♂, 2 ♀; Lāna‘i, Lāna‘i City; 28 Jun. 1984; W. Nagamine leg.; ex <italic><tp:taxon-name><tp:taxon-name-part taxon-name-part-type="genus" reg="Leucaena">Leucaena</tp:taxon-name-part> <tp:taxon-name-part taxon-name-part-type="species" reg="leucocephala">leucocephala</tp:taxon-name-part></tp:taxon-name></italic>; <abbrev xmlns:xlink="http://www.w3.org/1999/xlink" content-type="institution" xlink:title="Hawai‘i Department of Agriculture and Biosecurity" xlink:type="simple">HDAB</abbrev><bold>·</bold> ~20 adults; Hawai‘i, south of Waimea, Hwy 190; <named-content xmlns:xlink="http://www.w3.org/1999/xlink" content-type="dwc:verbatimCoordinates" xlink:type="simple">20.0108°N, 155.6762°W</named-content>; 820 m; 17 Jul. 2013; D.M. Percy leg.; ex <italic><tp:taxon-name><tp:taxon-name-part taxon-name-part-type="genus" reg="Leucaena">Leucaena</tp:taxon-name-part> <tp:taxon-name-part taxon-name-part-type="species" reg="leucocephala">leucocephala</tp:taxon-name-part></tp:taxon-name></italic>; coll. Hi36-13; <abbrev xmlns:xlink="http://www.w3.org/1999/xlink" content-type="institution" xlink:title="University of British Columbia, Vancouver, BC, Canada" xlink:type="simple">DMPC</abbrev><bold>·</bold> 6 ♂, 10 ♀, 2 immatures; O‘ahu, Ka‘ena Point; <named-content xmlns:xlink="http://www.w3.org/1999/xlink" content-type="dwc:verbatimCoordinates" xlink:type="simple">21.5732°N, 158.2749°W</named-content>; 26 m; 16 Apr. 2015; spec. PKSP44454; P.D. Krushelnycky leg.; beating; PDK collection <bold>·</bold> 1 ♂, 1 ♀; O‘ahu, southern Wai‘anae Mtns, Palikea; <named-content xmlns:xlink="http://www.w3.org/1999/xlink" content-type="dwc:verbatimCoordinates" xlink:type="simple">21.4142°N, 158.0994°W</named-content>; 900 m; 16 Mar. 2011; spec. PKSP16277; P.D. Krushelnycky leg.; sweeping; PDK collection <bold>·</bold> 1 ♀; O‘ahu, northern Wai‘anae Mtns., Kahanahāiki Valley; <named-content xmlns:xlink="http://www.w3.org/1999/xlink" content-type="dwc:verbatimCoordinates" xlink:type="simple">21.5406°N, 158.1940°W</named-content>; 588 m; 14 Dec. 2009; spec. PKSP10937; P.D. Krushelnycky leg.; ex <italic><tp:taxon-name><tp:taxon-name-part taxon-name-part-type="genus" reg="Pipturus">Pipturus</tp:taxon-name-part> <tp:taxon-name-part taxon-name-part-type="species" reg="albidus">albidus</tp:taxon-name-part></tp:taxon-name></italic>; PDK collection <bold>·</bold> 1 ♂; O‘ahu, northern Wai‘anae Mtns., Pahole Natural Area Reserve; <named-content xmlns:xlink="http://www.w3.org/1999/xlink" content-type="dwc:verbatimCoordinates" xlink:type="simple">21.5408°N, 158.1882°W</named-content>; 509 m; 15 Dec. 2009; spec. PKSP7028; P.D. Krushelnycky leg.; pitfall trap; PDK collection.</p></tp:treatment-sec><tp:treatment-sec sec-type="Host plants in HI"><title>Host plants in HI.</title><p><italic><tp:taxon-name><tp:taxon-name-part taxon-name-part-type="genus" reg="Leucaena">Leucaena</tp:taxon-name-part> <tp:taxon-name-part taxon-name-part-type="species" reg="leucocephala">leucocephala</tp:taxon-name-part></tp:taxon-name></italic>, <italic><tp:taxon-name><tp:taxon-name-part taxon-name-part-type="genus" reg="Samanea">Samanea</tp:taxon-name-part> <tp:taxon-name-part taxon-name-part-type="species" reg="saman">saman</tp:taxon-name-part></tp:taxon-name></italic> (<tp:taxon-name><tp:taxon-name-part taxon-name-part-type="family" reg="Fabaceae">Fabaceae</tp:taxon-name-part></tp:taxon-name>).</p></tp:treatment-sec><tp:treatment-sec sec-type="Additional distribution and host plant records"><title>Additional distribution and host plant records.</title><p>Native to Central and South America but adventive and now widely distributed in the Pacific and other tropical and subtropical regions; adventive on native <italic><tp:taxon-name><tp:taxon-name-part taxon-name-part-type="genus" reg="Schleinitzia">Schleinitzia</tp:taxon-name-part> <tp:taxon-name-part taxon-name-part-type="species" reg="insularum">insularum</tp:taxon-name-part></tp:taxon-name></italic> (<tp:taxon-name><tp:taxon-name-part taxon-name-part-type="family" reg="Fabaceae">Fabaceae</tp:taxon-name-part></tp:taxon-name>) in the South Pacific (<xref ref-type="bibr" rid="B94">Muddiman et al. 1992</xref>; <xref ref-type="bibr" rid="B24">Claridge et al. 2014</xref>; <xref ref-type="bibr" rid="B45">Halbert and Burckhardt 2020</xref>; <xref ref-type="bibr" rid="B80">Martoni et al. 2025</xref>).</p></tp:treatment-sec><tp:treatment-sec sec-type="Remarks"><title>Remarks.</title><p>Recorded for HI by <xref ref-type="bibr" rid="B7">Beardsley and Uchida (1990)</xref> and also previously reported as <italic><tp:taxon-name><tp:taxon-name-part taxon-name-part-type="genus" reg="Heteropsylla">Heteropsylla</tp:taxon-name-part></tp:taxon-name> sp. nr. <tp:taxon-name><tp:taxon-name-part taxon-name-part-type="genus" reg="Heteropsylla"/><tp:taxon-name-part taxon-name-part-type="species" reg="fusca">fusca</tp:taxon-name-part></tp:taxon-name></italic> (Crawford) and <italic><tp:taxon-name><tp:taxon-name-part taxon-name-part-type="genus" reg="Heteropsylla">H.</tp:taxon-name-part></tp:taxon-name></italic> sp. poss. <italic><tp:taxon-name><tp:taxon-name-part taxon-name-part-type="genus" reg="Heteropsylla"/><tp:taxon-name-part taxon-name-part-type="species" reg="incisa">incisa</tp:taxon-name-part></tp:taxon-name></italic> (Šulc) (<xref ref-type="bibr" rid="B98">Nakahara 1986a</xref>, <xref ref-type="bibr" rid="B99">1986b</xref>, <xref ref-type="bibr" rid="B100">1988</xref>; <xref ref-type="bibr" rid="B96">Nagamine et al. 1992</xref>). <xref ref-type="bibr" rid="B7">Beardsley and Uchida (1990)</xref> reported four parasitoid species raised from immatures. Immatures are free-living.</p></tp:treatment-sec><tp:treatment-sec sec-type="Genetic resources"><title>Genetic resources.</title><p>GenBank <ext-link xmlns:xlink="http://www.w3.org/1999/xlink" xlink:href="PX507510" ext-link-type="gen" xlink:type="simple">PX507510</ext-link> (<abbrev xmlns:xlink="http://www.w3.org/1999/xlink" xlink:title="cytochrome oxidase I" xlink:type="simple">COI</abbrev>), <ext-link xmlns:xlink="http://www.w3.org/1999/xlink" xlink:href="PX527535" ext-link-type="gen" xlink:type="simple">PX527535</ext-link> (<abbrev xmlns:xlink="http://www.w3.org/1999/xlink" xlink:title="cytochrome B" xlink:type="simple">cytB</abbrev>) (Table <xref ref-type="table" rid="T3">3</xref>), SRR1821923 (transcriptome) [Hawaiian specimens]. A number of other accession numbers for this species can be found on GenBank.</p></tp:treatment-sec><tp:treatment-sec><!--Section generated to contain objects referenced in tp:taxon-treatment.--><table-wrap id="T3" position="float" orientation="portrait"><label>Table 3.</label><caption><p>Collection details and GenBank accession numbers for ten species sequenced (<abbrev xmlns:xlink="http://www.w3.org/1999/xlink" xlink:title="cytochrome oxidase I" xlink:type="simple">COI</abbrev> and <abbrev xmlns:xlink="http://www.w3.org/1999/xlink" xlink:title="cytochrome B" xlink:type="simple">cytB</abbrev>) for this study, plus in last two rows accession numbers for the annotated mitogenomes submitted to GenBank for this study. All DNA vouchers are deposited in <abbrev xmlns:xlink="http://www.w3.org/1999/xlink" content-type="institution" xlink:title="University of British Columbia, Vancouver, BC, Canada" xlink:type="simple">DMPC</abbrev>.</p></caption><table><tbody><tr><td rowspan="1" colspan="1">Species</td><td rowspan="1" colspan="1">DNA voucher</td><td rowspan="1" colspan="1">Locality</td><td rowspan="1" colspan="1">
                <abbrev xmlns:xlink="http://www.w3.org/1999/xlink" xlink:title="cytochrome oxidase I" xlink:type="simple">COI</abbrev>
              </td><td rowspan="1" colspan="1">
                <abbrev xmlns:xlink="http://www.w3.org/1999/xlink" xlink:title="cytochrome B" xlink:type="simple">cytB</abbrev>
              </td></tr><tr><td rowspan="1" colspan="1"><italic><tp:taxon-name><tp:taxon-name-part taxon-name-part-type="genus" reg="Australopsylla">Australopsylla</tp:taxon-name-part> <tp:taxon-name-part taxon-name-part-type="species" reg="exotica">exotica</tp:taxon-name-part></tp:taxon-name></italic> Matsunaga &amp; Percy, sp. nov.</td><td rowspan="1" colspan="1">KM125aOaAusFl21, KM125aOaAusFs21</td><td rowspan="1" colspan="1">USA, Hawaiian Islands, O‘ahu, Wai‘anae Mountains</td><td rowspan="1" colspan="1"><ext-link xmlns:xlink="http://www.w3.org/1999/xlink" xlink:href="PX507502" ext-link-type="gen" xlink:type="simple">PX507502</ext-link>–<ext-link xmlns:xlink="http://www.w3.org/1999/xlink" xlink:href="PX507503" ext-link-type="gen" xlink:type="simple">PX507503</ext-link></td><td rowspan="1" colspan="1"><ext-link xmlns:xlink="http://www.w3.org/1999/xlink" xlink:href="PX527527" ext-link-type="gen" xlink:type="simple">PX527527</ext-link>–<ext-link xmlns:xlink="http://www.w3.org/1999/xlink" xlink:href="PX527528" ext-link-type="gen" xlink:type="simple">PX527528</ext-link></td></tr><tr><td rowspan="1" colspan="1"><italic><tp:taxon-name><tp:taxon-name-part taxon-name-part-type="genus" reg="Australopsylla">Australopsylla</tp:taxon-name-part></tp:taxon-name></italic> sp. <italic>sensu</italic> Tuthill and Taylor (<xref ref-type="bibr" rid="B140">1955</xref>: 237)</td><td rowspan="1" colspan="1">AuAusSpF01</td><td rowspan="1" colspan="1">Australia, ACT, Canberra, near CSIRO</td><td rowspan="1" colspan="1">
                <ext-link xmlns:xlink="http://www.w3.org/1999/xlink" xlink:href="PX507504" ext-link-type="gen" xlink:type="simple">PX507504</ext-link>
              </td><td rowspan="1" colspan="1">
                <ext-link xmlns:xlink="http://www.w3.org/1999/xlink" xlink:href="PX527529" ext-link-type="gen" xlink:type="simple">PX527529</ext-link>
              </td></tr><tr><td rowspan="1" colspan="1"><italic><tp:taxon-name><tp:taxon-name-part taxon-name-part-type="genus" reg="Blepharocosta">Blepharocosta</tp:taxon-name-part></tp:taxon-name></italic> Taylor, 1992 sp. [1992a]</td><td rowspan="1" colspan="1">AuBlephF02</td><td rowspan="1" colspan="1">Australia, NSW, Braidwood, north of Mongarlowe</td><td rowspan="1" colspan="1">
                <ext-link xmlns:xlink="http://www.w3.org/1999/xlink" xlink:href="PX507505" ext-link-type="gen" xlink:type="simple">PX507505</ext-link>
              </td><td rowspan="1" colspan="1">
                <ext-link xmlns:xlink="http://www.w3.org/1999/xlink" xlink:href="PX527530" ext-link-type="gen" xlink:type="simple">PX527530</ext-link>
              </td></tr><tr><td rowspan="1" colspan="1"><italic><tp:taxon-name><tp:taxon-name-part taxon-name-part-type="genus" reg="Ctenarytaina">Ctenarytaina</tp:taxon-name-part> <tp:taxon-name-part taxon-name-part-type="species" reg="eucalypti">eucalypti</tp:taxon-name-part></tp:taxon-name></italic> (Maskell, 1890)</td><td rowspan="1" colspan="1">Hi500MaCtenEucM14, Hi500MaCtenEucF14</td><td rowspan="1" colspan="1">USA, Hawaiian Islands, Maui, Makawao, Olinda Road</td><td rowspan="1" colspan="1"><ext-link xmlns:xlink="http://www.w3.org/1999/xlink" xlink:href="PX507506" ext-link-type="gen" xlink:type="simple">PX507506</ext-link>–<ext-link xmlns:xlink="http://www.w3.org/1999/xlink" xlink:href="PX507507" ext-link-type="gen" xlink:type="simple">PX507507</ext-link></td><td rowspan="1" colspan="1"><ext-link xmlns:xlink="http://www.w3.org/1999/xlink" xlink:href="PX527531" ext-link-type="gen" xlink:type="simple">PX527531</ext-link>–<ext-link xmlns:xlink="http://www.w3.org/1999/xlink" xlink:href="PX527532" ext-link-type="gen" xlink:type="simple">PX527532</ext-link></td></tr><tr><td rowspan="1" colspan="1"><italic><tp:taxon-name><tp:taxon-name-part taxon-name-part-type="genus" reg="Ctenarytaina">Ctenarytaina</tp:taxon-name-part> <tp:taxon-name-part taxon-name-part-type="species" reg="longicauda">longicauda</tp:taxon-name-part></tp:taxon-name></italic> Taylor, 1987</td><td rowspan="1" colspan="1">DPHi76CtenspF14</td><td rowspan="1" colspan="1">USA, Hawaiian Islands, O‘ahu, northern Ko‘olau Mountains</td><td rowspan="1" colspan="1">
                <ext-link xmlns:xlink="http://www.w3.org/1999/xlink" xlink:href="PX507508" ext-link-type="gen" xlink:type="simple">PX507508</ext-link>
              </td><td rowspan="1" colspan="1">
                <ext-link xmlns:xlink="http://www.w3.org/1999/xlink" xlink:href="PX527533" ext-link-type="gen" xlink:type="simple">PX527533</ext-link>
              </td></tr><tr><td rowspan="1" colspan="1"><italic><tp:taxon-name><tp:taxon-name-part taxon-name-part-type="genus" reg="Ctenarytaina">Ctenarytaina</tp:taxon-name-part> <tp:taxon-name-part taxon-name-part-type="species" reg="spatulata">spatulata</tp:taxon-name-part></tp:taxon-name></italic> Taylor, 1997</td><td rowspan="1" colspan="1">DPHi84CteneucF14</td><td rowspan="1" colspan="1">USA, Hawaiian Islands, O‘ahu, southern Ko‘olau Mountains</td><td rowspan="1" colspan="1">
                <ext-link xmlns:xlink="http://www.w3.org/1999/xlink" xlink:href="PX507509" ext-link-type="gen" xlink:type="simple">PX507509</ext-link>
              </td><td rowspan="1" colspan="1">
                <ext-link xmlns:xlink="http://www.w3.org/1999/xlink" xlink:href="PX527534" ext-link-type="gen" xlink:type="simple">PX527534</ext-link>
              </td></tr><tr><td rowspan="1" colspan="1"><italic><tp:taxon-name><tp:taxon-name-part taxon-name-part-type="genus" reg="Heteropsylla">Heteropsylla</tp:taxon-name-part> <tp:taxon-name-part taxon-name-part-type="species" reg="cubana">cubana</tp:taxon-name-part></tp:taxon-name></italic> Crawford, 1914</td><td rowspan="1" colspan="1">DPHi36-13</td><td rowspan="1" colspan="1">USA, Hawaiian Islands, Hawai‘i south of Waimea</td><td rowspan="1" colspan="1">
                <ext-link xmlns:xlink="http://www.w3.org/1999/xlink" xlink:href="PX507510" ext-link-type="gen" xlink:type="simple">PX507510</ext-link>
              </td><td rowspan="1" colspan="1">
                <ext-link xmlns:xlink="http://www.w3.org/1999/xlink" xlink:href="PX527535" ext-link-type="gen" xlink:type="simple">PX527535</ext-link>
              </td></tr><tr><td rowspan="1" colspan="1"><italic><tp:taxon-name><tp:taxon-name-part taxon-name-part-type="genus" reg="Phellopsylla">Phellopsylla</tp:taxon-name-part></tp:taxon-name></italic> Taylor, 1960 sp.</td><td rowspan="1" colspan="1">AuPhelloF02</td><td rowspan="1" colspan="1">Australia, NSW, Braidwood, north of Mongarlowe</td><td rowspan="1" colspan="1">
                <ext-link xmlns:xlink="http://www.w3.org/1999/xlink" xlink:href="PX507511" ext-link-type="gen" xlink:type="simple">PX507511</ext-link>
              </td><td rowspan="1" colspan="1">
                <ext-link xmlns:xlink="http://www.w3.org/1999/xlink" xlink:href="PX527536" ext-link-type="gen" xlink:type="simple">PX527536</ext-link>
              </td></tr><tr><td rowspan="1" colspan="1"><italic><tp:taxon-name><tp:taxon-name-part taxon-name-part-type="genus" reg="Platyobria">Platyobria</tp:taxon-name-part></tp:taxon-name></italic> Taylor, 1987 sp. [1987c]</td><td rowspan="1" colspan="1">DPErioAu03</td><td rowspan="1" colspan="1">Australia, Tasmania</td><td rowspan="1" colspan="1">
                <ext-link xmlns:xlink="http://www.w3.org/1999/xlink" xlink:href="PX507512" ext-link-type="gen" xlink:type="simple">PX507512</ext-link>
              </td><td rowspan="1" colspan="1">
                <ext-link xmlns:xlink="http://www.w3.org/1999/xlink" xlink:href="PX527537" ext-link-type="gen" xlink:type="simple">PX527537</ext-link>
              </td></tr><tr><td rowspan="1" colspan="1"><italic><tp:taxon-name><tp:taxon-name-part taxon-name-part-type="genus" reg="Platyobria">Platyobria</tp:taxon-name-part></tp:taxon-name></italic> Taylor, 1987 sp. [1987c]</td><td rowspan="1" colspan="1">TasPlatySpF03</td><td rowspan="1" colspan="1">Australia, Tasmania, ~4 km NE of Lilydale</td><td rowspan="1" colspan="1">
                <ext-link xmlns:xlink="http://www.w3.org/1999/xlink" xlink:href="PX507513" ext-link-type="gen" xlink:type="simple">PX507513</ext-link>
              </td><td rowspan="1" colspan="1">
                <ext-link xmlns:xlink="http://www.w3.org/1999/xlink" xlink:href="PX527538" ext-link-type="gen" xlink:type="simple">PX527538</ext-link>
              </td></tr><tr><td rowspan="1" colspan="1">Species</td><td rowspan="1" colspan="1"><xref ref-type="bibr" rid="B110">Percy et al. 2018</xref> code</td><td rowspan="1" colspan="1">Locality</td><td rowspan="1" colspan="2">Annotated mitochondrial genome</td></tr><tr><td rowspan="1" colspan="1"><italic><tp:taxon-name><tp:taxon-name-part taxon-name-part-type="genus" reg="Australopsylla">Australopsylla</tp:taxon-name-part> <tp:taxon-name-part taxon-name-part-type="species" reg="carinata">carinata</tp:taxon-name-part></tp:taxon-name></italic> (Froggatt, 1900)</td><td rowspan="1" colspan="1">DP1.idba.109</td><td rowspan="1" colspan="1">Australia, ACT, Namadgi</td><td rowspan="1" colspan="2">
                <ext-link xmlns:xlink="http://www.w3.org/1999/xlink" xlink:href="PX549493" ext-link-type="gen" xlink:type="simple">PX549493</ext-link>
              </td></tr><tr><td rowspan="1" colspan="1"><italic><tp:taxon-name><tp:taxon-name-part taxon-name-part-type="genus" reg="Australopsylla">Australopsylla</tp:taxon-name-part> <tp:taxon-name-part taxon-name-part-type="species" reg="revoluta">revoluta</tp:taxon-name-part></tp:taxon-name></italic> (Froggatt, 1900)</td><td rowspan="1" colspan="1">DP2.idba.142_circ</td><td rowspan="1" colspan="1">Australia, ACT, Tharwa</td><td rowspan="1" colspan="2">
                <ext-link xmlns:xlink="http://www.w3.org/1999/xlink" xlink:href="PX549492" ext-link-type="gen" xlink:type="simple">PX549492</ext-link>
              </td></tr></tbody></table></table-wrap></tp:treatment-sec><ref-list><ref id="B98"><mixed-citation xmlns:xlink="http://www.w3.org/1999/xlink" xlink:type="simple">Nakahara LN (1986a) Notes and Exhibitions for April 3, 1984. Proceedings of the Hawaiian Entomological Society 26: 11. <ext-link xlink:href="https://scholarspace.manoa.hawaii.edu/server/api/core/bitstreams/f013512d-b837-41c6-914b-cba184c149d2/content" ext-link-type="uri" xlink:type="simple">https://scholarspace.manoa.hawaii.edu/server/api/core/bitstreams/f013512d-b837-41c6-914b-cba184c149d2/content</ext-link></mixed-citation></ref><ref id="B7"><mixed-citation xmlns:xlink="http://www.w3.org/1999/xlink" xlink:type="simple">Beardsley JW, Uchida GK (1990) Parasites associated with the <italic><tp:taxon-name><tp:taxon-name-part taxon-name-part-type="genus">Leucaena</tp:taxon-name-part></tp:taxon-name></italic> psyllid, <italic><tp:taxon-name><tp:taxon-name-part taxon-name-part-type="genus">Heteropsylla</tp:taxon-name-part> <tp:taxon-name-part taxon-name-part-type="species">cubana</tp:taxon-name-part></tp:taxon-name></italic> Crawford, in Hawaii. Proceedings of the Hawaiian Entomological Society 30: 155–156. <ext-link xlink:href="https://scholarspace.manoa.hawaii.edu/items/f0dbaaf0-a0ee-4d37-b565-c3ca5cc6f2ac" ext-link-type="uri" xlink:type="simple">https://scholarspace.manoa.hawaii.edu/items/f0dbaaf0-a0ee-4d37-b565-c3ca5cc6f2ac</ext-link></mixed-citation></ref><ref id="B94"><mixed-citation xmlns:xlink="http://www.w3.org/1999/xlink" xlink:type="simple">Muddiman SB, Hodkinson ID, Hollis D (1992) Legume-feeding psyllids of the genus <italic><tp:taxon-name><tp:taxon-name-part taxon-name-part-type="genus">Heteropsylla</tp:taxon-name-part></tp:taxon-name></italic> (<tp:taxon-name><tp:taxon-name-part taxon-name-part-type="suborder">Homoptera</tp:taxon-name-part></tp:taxon-name>: <tp:taxon-name><tp:taxon-name-part taxon-name-part-type="superfamily">Psylloidea</tp:taxon-name-part></tp:taxon-name>). Bulletin of Entomological Research 82: 73–117. <ext-link xlink:href="10.1017/S0007485300051518" ext-link-type="doi" xlink:type="simple">https://doi.org/10.1017/S0007485300051518</ext-link></mixed-citation></ref><ref id="B24"><mixed-citation xmlns:xlink="http://www.w3.org/1999/xlink" xlink:type="simple">Claridge EM, Garb JE, Gillespie RG, Percy DM (2014) Insects and Spiders. In: Meyer JY, Claridge EM (Eds) Terrestrial Biodiversity of the Austral Islands, French Polynesia. Muséum national d’Histoire naturelle, Pairs, 92–101.</mixed-citation></ref><ref id="B45"><mixed-citation xmlns:xlink="http://www.w3.org/1999/xlink" xlink:type="simple">Halbert SE, Burckhardt D (2020) The psyllids (<tp:taxon-name><tp:taxon-name-part taxon-name-part-type="order">Hemiptera</tp:taxon-name-part></tp:taxon-name>: <tp:taxon-name><tp:taxon-name-part taxon-name-part-type="superfamily">Psylloidea</tp:taxon-name-part></tp:taxon-name>) of Florida: newly established and rarely collected taxa and checklist. <tp:taxon-name><tp:taxon-name-part taxon-name-part-type="class">Insecta</tp:taxon-name-part></tp:taxon-name> Mundi 788: 1–88. <ext-link xlink:href="https://journals.flvc.org/mundi/article/view/126034" ext-link-type="uri" xlink:type="simple">https://journals.flvc.org/mundi/article/view/126034</ext-link></mixed-citation></ref><ref id="B80"><mixed-citation xmlns:xlink="http://www.w3.org/1999/xlink" xlink:type="simple">Martoni F, Tweed JMH, Blacket MJ, Percy DM (2025) An annotated checklist of the psyllids (<tp:taxon-name><tp:taxon-name-part taxon-name-part-type="order">Hemiptera</tp:taxon-name-part></tp:taxon-name>, <tp:taxon-name><tp:taxon-name-part taxon-name-part-type="superfamily">Psylloidea</tp:taxon-name-part></tp:taxon-name>) of Norfolk Island with keys to species, new records, and descriptions of two new endemic species. Zookeys 1238: 297–348. <ext-link xlink:href="10.3897/zookeys.1238.124535" ext-link-type="doi" xlink:type="simple">https://doi.org/10.3897/zookeys.1238.124535</ext-link></mixed-citation></ref><ref id="B99"><mixed-citation xmlns:xlink="http://www.w3.org/1999/xlink" xlink:type="simple">Nakahara LN (1986b) Notes and Exhibitions for August 13, 1984. Proceedings of the Hawaiian Entomological Society 26: 15. <ext-link xlink:href="https://scholarspace.manoa.hawaii.edu/server/api/core/bitstreams/f013512d-b837-41c6-914b-cba184c149d2/content" ext-link-type="uri" xlink:type="simple">https://scholarspace.manoa.hawaii.edu/server/api/core/bitstreams/f013512d-b837-41c6-914b-cba184c149d2/content</ext-link></mixed-citation></ref><ref id="B100"><mixed-citation xmlns:xlink="http://www.w3.org/1999/xlink" xlink:type="simple">Nakahara LN (1988) Notes and Exhibitions for April 14, 1986. Proceedings of the Hawaiian Entomological Society 28: 7. <ext-link xlink:href="https://scholarspace.manoa.hawaii.edu/server/api/core/bitstreams/845cc74e-eeaf-44b7-8b82-086c6f982ef4/content" ext-link-type="uri" xlink:type="simple">https://scholarspace.manoa.hawaii.edu/server/api/core/bitstreams/845cc74e-eeaf-44b7-8b82-086c6f982ef4/content</ext-link></mixed-citation></ref><ref id="B96"><mixed-citation xmlns:xlink="http://www.w3.org/1999/xlink" xlink:type="simple">Nagamine WT, Kumashiro BR, Nakahara LN (1992) Taxonomic status and host range of three <italic><tp:taxon-name><tp:taxon-name-part taxon-name-part-type="genus">Heteropsylla</tp:taxon-name-part></tp:taxon-name></italic> spp. (<tp:taxon-name><tp:taxon-name-part taxon-name-part-type="suborder">Homoptera</tp:taxon-name-part></tp:taxon-name>: <tp:taxon-name><tp:taxon-name-part taxon-name-part-type="family">Psyllidae</tp:taxon-name-part></tp:taxon-name>) in Hawaii. Proceedings of the Hawaiian Entomological Society 31: 177. <ext-link xlink:href="https://scholarspace.manoa.hawaii.edu/server/api/core/bitstreams/e9020d0c-050d-472c-8f50-25fe2348f644/content" ext-link-type="uri" xlink:type="simple">https://scholarspace.manoa.hawaii.edu/server/api/core/bitstreams/e9020d0c-050d-472c-8f50-25fe2348f644/content</ext-link></mixed-citation></ref><ref id="B140"><mixed-citation xmlns:xlink="http://www.w3.org/1999/xlink" xlink:type="simple">Tuthill LD, Taylor KL (1955) Australian genera of the family <tp:taxon-name><tp:taxon-name-part taxon-name-part-type="family">Psyllidae</tp:taxon-name-part></tp:taxon-name> (<tp:taxon-name><tp:taxon-name-part taxon-name-part-type="order">Hemiptera</tp:taxon-name-part></tp:taxon-name>: <tp:taxon-name><tp:taxon-name-part taxon-name-part-type="suborder">Homoptera</tp:taxon-name-part></tp:taxon-name>). Australian Journal of Zoology 3: 227–257. <ext-link xlink:href="10.1071/ZO9550227" ext-link-type="doi" xlink:type="simple">https://doi.org/10.1071/ZO9550227</ext-link></mixed-citation></ref><ref id="B110"><mixed-citation xmlns:xlink="http://www.w3.org/1999/xlink" xlink:type="simple">Percy DM, Crampton-Platt A, Sveinsson S, Lemmon AR, Lemmon EM, Ouvrard D, Burckhardt D (2018) Resolving the psyllid tree of life: Phylogenomic analyses of the superfamily <tp:taxon-name><tp:taxon-name-part taxon-name-part-type="superfamily">Psylloidea</tp:taxon-name-part></tp:taxon-name> (<tp:taxon-name><tp:taxon-name-part taxon-name-part-type="order">Hemiptera</tp:taxon-name-part></tp:taxon-name>). Systematic Entomology 43(4): 762–776. <ext-link xlink:href="10.1111/syen.12302" ext-link-type="doi" xlink:type="simple">https://doi.org/10.1111/syen.12302</ext-link></mixed-citation></ref></ref-list></tp:taxon-treatment>
