# Supplementary material for: Checklist of the adventive psyllids (Hemiptera, Psylloidea) of the Hawaiian Islands, including new state records, identification key, and description of a new species of Australopsylla
Source: Zookeys. 2026 May 5;1279:1–56. doi: 10.3897/zookeys.1279.178071 (PMC13169212; doi:10.3897/zookeys.1279.178071)
Supplement: XML Treatment for Heteropsylla huasachae [file zookeys.1279.178071-treatment19.xml]

<!DOCTYPE tp:taxon-treatment
  PUBLIC "-//TaxonX//DTD Taxonomic Treatment Publishing DTD v0 20100105//EN" "tax-treatment-NSO.dtd">
<tp:taxon-treatment xmlns:tp="http://www.plazi.org/taxpub"><tp:treatment-meta><kwd-group><label>Taxon classification</label><kwd>
                  <named-content content-type="kingdom">Animalia</named-content>
                </kwd><kwd>
                  <named-content content-type="order">Hemiptera</named-content>
                </kwd><kwd>
                  <named-content content-type="family">Psyllidae</named-content>
                </kwd></kwd-group><mixed-citation publication-type="journal"><person-group><name><surname>Matsunaga</surname><given-names>Janis N.</given-names></name><name><surname>Magnacca</surname><given-names>Karl N.</given-names></name><name><surname>Krushelnycky</surname><given-names>Paul D.</given-names></name><name><surname>Percy</surname><given-names>Diana M.</given-names></name></person-group><article-title>Checklist of the adventive psyllids (<tp:taxon-name><tp:taxon-name-part taxon-name-part-type="order" reg="Hemiptera">Hemiptera</tp:taxon-name-part></tp:taxon-name>, <tp:taxon-name><tp:taxon-name-part taxon-name-part-type="superfamily" reg="Psylloidea">Psylloidea</tp:taxon-name-part></tp:taxon-name>) of the Hawaiian Islands, including new state records, identification key, and description of a new species of <italic><tp:taxon-name><tp:taxon-name-part taxon-name-part-type="genus" reg="Australopsylla">Australopsylla</tp:taxon-name-part></tp:taxon-name></italic></article-title><source>Zookeys</source><day>05</day><month>05</month><year>2026</year><volume>1279</volume><fpage>1</fpage><lpage>56</lpage><pub-id pub-id-type="doi">10.3897/zookeys.1279.178071</pub-id></mixed-citation></tp:treatment-meta><tp:nomenclature><tp:taxon-name><object-id xmlns:xlink="http://www.w3.org/1999/xlink" content-type="arpha" xlink:type="simple">C82C93CC-3745-5814-913D-E1AC656B284E</object-id>
                        		<tp:taxon-name-part taxon-name-part-type="genus" reg="Heteropsylla">Heteropsylla</tp:taxon-name-part> <tp:taxon-name-part taxon-name-part-type="species" reg="huasachae">huasachae</tp:taxon-name-part>
                        	</tp:taxon-name><tp:taxon-authority>Caldwell, 1941</tp:taxon-authority></tp:nomenclature><tp:treatment-sec sec-type="First detection/collection in HI"><title>First detection/collection in HI.</title><p>1975 (<xref ref-type="bibr" rid="B4">Beardsley 1977</xref>; <xref ref-type="bibr" rid="B96">Nagamine et al. 1992</xref>; see Remarks).</p></tp:treatment-sec><tp:treatment-sec sec-type="Distribution in HI"><title>Distribution in HI.</title><p>Kaua‘i, O‘ahu.</p></tp:treatment-sec><tp:treatment-sec sec-type="Material examined"><title>Material examined.</title><p>USA – Hawaiian Islands <bold>·</bold> 1 ♂; O‘ahu, Ewa; 24 Mar. 1977; J.W. Beardsley leg.; ex <italic><tp:taxon-name><tp:taxon-name-part taxon-name-part-type="genus" reg="Desmanthus">Desmanthus</tp:taxon-name-part> <tp:taxon-name-part taxon-name-part-type="species" reg="virgatus">virgatus</tp:taxon-name-part></tp:taxon-name></italic>; UHIM2015.22520 <bold>·</bold> 1 ♀; O‘ahu, Honolulu International Airport; 08 Feb. 1977; J.W. Beardsley leg.; ex light trap; UHIM2015.22528 <bold>·</bold> 7 ♂; ‘Ewa; 9 Apr. 1985; K. Murai leg.; ex <italic><tp:taxon-name><tp:taxon-name-part taxon-name-part-type="genus" reg="Desmanthus">Desmanthus</tp:taxon-name-part></tp:taxon-name></italic>; coll. Oa 85-77; <abbrev xmlns:xlink="http://www.w3.org/1999/xlink" content-type="institution" xlink:title="Hawai‘i Department of Agriculture and Biosecurity" xlink:type="simple">HDAB</abbrev>.</p></tp:treatment-sec><tp:treatment-sec sec-type="Host plants in HI"><title>Host plants in HI.</title><p><italic><tp:taxon-name><tp:taxon-name-part taxon-name-part-type="genus" reg="Acacia">Acacia</tp:taxon-name-part> <tp:taxon-name-part taxon-name-part-type="species" reg="koa">koa</tp:taxon-name-part></tp:taxon-name></italic>, <italic><tp:taxon-name><tp:taxon-name-part taxon-name-part-type="genus" reg="Desmanthus">Desmanthus</tp:taxon-name-part> <tp:taxon-name-part taxon-name-part-type="species" reg="virgatus">virgatus</tp:taxon-name-part></tp:taxon-name></italic>, <italic><tp:taxon-name><tp:taxon-name-part taxon-name-part-type="genus" reg="Samanea">Samanea</tp:taxon-name-part> <tp:taxon-name-part taxon-name-part-type="species" reg="saman">saman</tp:taxon-name-part></tp:taxon-name></italic> (<tp:taxon-name><tp:taxon-name-part taxon-name-part-type="family" reg="Fabaceae">Fabaceae</tp:taxon-name-part></tp:taxon-name>).</p></tp:treatment-sec><tp:treatment-sec sec-type="Additional distribution and host plant records"><title>Additional distribution and host plant records.</title><p>Widespread in Central America and Caribbean islands, occurs as adventive in South and North America; <italic><tp:taxon-name><tp:taxon-name-part taxon-name-part-type="genus" reg="Albizia">Albizia</tp:taxon-name-part></tp:taxon-name></italic> spp. (<tp:taxon-name><tp:taxon-name-part taxon-name-part-type="family" reg="Fabaceae">Fabaceae</tp:taxon-name-part></tp:taxon-name>) (<xref ref-type="bibr" rid="B13">Brown and Hodkinson 1988</xref>; <xref ref-type="bibr" rid="B94">Muddiman et al. 1992</xref>; <xref ref-type="bibr" rid="B102">Ouvrard 2023</xref>).</p></tp:treatment-sec><tp:treatment-sec sec-type="Remarks"><title>Remarks.</title><p>Previously reported as <italic><tp:taxon-name><tp:taxon-name-part taxon-name-part-type="genus" reg="Heteropsylla">Heteropsylla</tp:taxon-name-part> <tp:taxon-name-part taxon-name-part-type="uncertainty-rank">nr.</tp:taxon-name-part> <tp:taxon-name-part taxon-name-part-type="species" reg="fusca">fusca</tp:taxon-name-part></tp:taxon-name></italic>, <italic><tp:taxon-name><tp:taxon-name-part taxon-name-part-type="genus" reg="Heteropsylla">H.</tp:taxon-name-part></tp:taxon-name></italic> sp. poss. <italic><tp:taxon-name><tp:taxon-name-part taxon-name-part-type="genus" reg="Heteropsylla"/><tp:taxon-name-part taxon-name-part-type="species" reg="mimosae">mimosae</tp:taxon-name-part></tp:taxon-name></italic>, <italic><tp:taxon-name><tp:taxon-name-part taxon-name-part-type="genus" reg="Heteropsylla">H.</tp:taxon-name-part></tp:taxon-name></italic> sp. prob. <italic><tp:taxon-name><tp:taxon-name-part taxon-name-part-type="genus" reg="Heteropsylla"/><tp:taxon-name-part taxon-name-part-type="species" reg="mimosae">mimosae</tp:taxon-name-part></tp:taxon-name></italic>, <italic><tp:taxon-name><tp:taxon-name-part taxon-name-part-type="genus" reg="Heteropsylla">H.</tp:taxon-name-part></tp:taxon-name></italic> sp. 2, <italic><tp:taxon-name><tp:taxon-name-part taxon-name-part-type="genus" reg="Heteropsylla">H.</tp:taxon-name-part></tp:taxon-name></italic> sp. 3 (<xref ref-type="bibr" rid="B4">Beardsley 1977</xref>; <xref ref-type="bibr" rid="B97">Nakahara 1980</xref>, <xref ref-type="bibr" rid="B99">1986b</xref>, <xref ref-type="bibr" rid="B100">1988</xref>; <xref ref-type="bibr" rid="B96">Nagamine et al. 1992</xref>). Lab tests by <xref ref-type="bibr" rid="B96">Nagamine et al. (1992)</xref> showed <italic><tp:taxon-name><tp:taxon-name-part taxon-name-part-type="genus" reg="Acacia">Acacia</tp:taxon-name-part> <tp:taxon-name-part taxon-name-part-type="species" reg="koa">koa</tp:taxon-name-part></tp:taxon-name></italic> to be a weak, or sub-optimal, host plant. Immatures are free-living.</p></tp:treatment-sec><tp:treatment-sec sec-type="Genetic resources"><title>Genetic resources.</title><p>None.</p></tp:treatment-sec><ref-list><ref id="B4"><mixed-citation xmlns:xlink="http://www.w3.org/1999/xlink" xlink:type="simple">Beardsley JW (1977) Notes and Exhibitions for August 11, 1975. Proceedings of the Hawaiian Entomological Society 22(3): 405. <ext-link xlink:href="https://scholarspace.manoa.hawaii.edu/server/api/core/bitstreams/f6715ec5-b78e-4017-b24e-4dc2a5ee8670/content" ext-link-type="uri" xlink:type="simple">https://scholarspace.manoa.hawaii.edu/server/api/core/bitstreams/f6715ec5-b78e-4017-b24e-4dc2a5ee8670/content</ext-link></mixed-citation></ref><ref id="B96"><mixed-citation xmlns:xlink="http://www.w3.org/1999/xlink" xlink:type="simple">Nagamine WT, Kumashiro BR, Nakahara LN (1992) Taxonomic status and host range of three <italic><tp:taxon-name><tp:taxon-name-part taxon-name-part-type="genus">Heteropsylla</tp:taxon-name-part></tp:taxon-name></italic> spp. (<tp:taxon-name><tp:taxon-name-part taxon-name-part-type="suborder">Homoptera</tp:taxon-name-part></tp:taxon-name>: <tp:taxon-name><tp:taxon-name-part taxon-name-part-type="family">Psyllidae</tp:taxon-name-part></tp:taxon-name>) in Hawaii. Proceedings of the Hawaiian Entomological Society 31: 177. <ext-link xlink:href="https://scholarspace.manoa.hawaii.edu/server/api/core/bitstreams/e9020d0c-050d-472c-8f50-25fe2348f644/content" ext-link-type="uri" xlink:type="simple">https://scholarspace.manoa.hawaii.edu/server/api/core/bitstreams/e9020d0c-050d-472c-8f50-25fe2348f644/content</ext-link></mixed-citation></ref><ref id="B13"><mixed-citation xmlns:xlink="http://www.w3.org/1999/xlink" xlink:type="simple">Brown RG, Hodkinson ID (1988) Taxonomy and Ecology of the Jumping Plant-lice of Panama (<tp:taxon-name><tp:taxon-name-part taxon-name-part-type="suborder">Homoptera</tp:taxon-name-part></tp:taxon-name>: <tp:taxon-name><tp:taxon-name-part taxon-name-part-type="superfamily">Psylloidea</tp:taxon-name-part></tp:taxon-name>). Entomonograph, Vol. 9. E.J. Brill/Scandinavian Science Press, Leiden, 304 pp. <ext-link xlink:href="10.1163/9789004631304" ext-link-type="doi" xlink:type="simple">https://doi.org/10.1163/9789004631304</ext-link></mixed-citation></ref><ref id="B94"><mixed-citation xmlns:xlink="http://www.w3.org/1999/xlink" xlink:type="simple">Muddiman SB, Hodkinson ID, Hollis D (1992) Legume-feeding psyllids of the genus <italic><tp:taxon-name><tp:taxon-name-part taxon-name-part-type="genus">Heteropsylla</tp:taxon-name-part></tp:taxon-name></italic> (<tp:taxon-name><tp:taxon-name-part taxon-name-part-type="suborder">Homoptera</tp:taxon-name-part></tp:taxon-name>: <tp:taxon-name><tp:taxon-name-part taxon-name-part-type="superfamily">Psylloidea</tp:taxon-name-part></tp:taxon-name>). Bulletin of Entomological Research 82: 73–117. <ext-link xlink:href="10.1017/S0007485300051518" ext-link-type="doi" xlink:type="simple">https://doi.org/10.1017/S0007485300051518</ext-link></mixed-citation></ref><ref id="B102"><mixed-citation xmlns:xlink="http://www.w3.org/1999/xlink" xlink:type="simple">Ouvrard D (2023) Psyl’list - The World <tp:taxon-name><tp:taxon-name-part taxon-name-part-type="superfamily">Psylloidea</tp:taxon-name-part></tp:taxon-name> Database. <ext-link xlink:href="https://flow.hemiptera-databases.org/psyllist/" ext-link-type="uri" xlink:type="simple">https://flow.hemiptera-databases.org/psyllist/</ext-link> searched on 15 September 2023. <ext-link xlink:href="10.5519/0029634" ext-link-type="doi" xlink:type="simple">https://doi.org/10.5519/0029634</ext-link></mixed-citation></ref><ref id="B97"><mixed-citation xmlns:xlink="http://www.w3.org/1999/xlink" xlink:type="simple">Nakahara LN (1980) Notes and Exhibitions for March 14, 1977. Proceedings of the Hawaiian Entomological Society 23(2): 164. <ext-link xlink:href="https://scholarspace.manoa.hawaii.edu/server/api/core/bitstreams/2f2617c6-14fa-4096-844f-c133dcba092c/content" ext-link-type="uri" xlink:type="simple">https://scholarspace.manoa.hawaii.edu/server/api/core/bitstreams/2f2617c6-14fa-4096-844f-c133dcba092c/content</ext-link></mixed-citation></ref><ref id="B99"><mixed-citation xmlns:xlink="http://www.w3.org/1999/xlink" xlink:type="simple">Nakahara LN (1986b) Notes and Exhibitions for August 13, 1984. Proceedings of the Hawaiian Entomological Society 26: 15. <ext-link xlink:href="https://scholarspace.manoa.hawaii.edu/server/api/core/bitstreams/f013512d-b837-41c6-914b-cba184c149d2/content" ext-link-type="uri" xlink:type="simple">https://scholarspace.manoa.hawaii.edu/server/api/core/bitstreams/f013512d-b837-41c6-914b-cba184c149d2/content</ext-link></mixed-citation></ref><ref id="B100"><mixed-citation xmlns:xlink="http://www.w3.org/1999/xlink" xlink:type="simple">Nakahara LN (1988) Notes and Exhibitions for April 14, 1986. Proceedings of the Hawaiian Entomological Society 28: 7. <ext-link xlink:href="https://scholarspace.manoa.hawaii.edu/server/api/core/bitstreams/845cc74e-eeaf-44b7-8b82-086c6f982ef4/content" ext-link-type="uri" xlink:type="simple">https://scholarspace.manoa.hawaii.edu/server/api/core/bitstreams/845cc74e-eeaf-44b7-8b82-086c6f982ef4/content</ext-link></mixed-citation></ref></ref-list></tp:taxon-treatment>
