# Supplementary material for: Checklist of the adventive psyllids (Hemiptera, Psylloidea) of the Hawaiian Islands, including new state records, identification key, and description of a new species of Australopsylla
Source: Zookeys. 2026 May 5;1279:1–56. doi: 10.3897/zookeys.1279.178071 (PMC13169212; doi:10.3897/zookeys.1279.178071)
Supplement: XML Treatment for Diaphorina citri [file zookeys.1279.178071-treatment21.xml]

<!DOCTYPE tp:taxon-treatment
  PUBLIC "-//TaxonX//DTD Taxonomic Treatment Publishing DTD v0 20100105//EN" "tax-treatment-NSO.dtd">
<tp:taxon-treatment xmlns:tp="http://www.plazi.org/taxpub"><tp:treatment-meta><kwd-group><label>Taxon classification</label><kwd>
                  <named-content content-type="kingdom">Animalia</named-content>
                </kwd><kwd>
                  <named-content content-type="order">Hemiptera</named-content>
                </kwd><kwd>
                  <named-content content-type="family">Psyllidae</named-content>
                </kwd></kwd-group><mixed-citation publication-type="journal"><person-group><name><surname>Matsunaga</surname><given-names>Janis N.</given-names></name><name><surname>Magnacca</surname><given-names>Karl N.</given-names></name><name><surname>Krushelnycky</surname><given-names>Paul D.</given-names></name><name><surname>Percy</surname><given-names>Diana M.</given-names></name></person-group><article-title>Checklist of the adventive psyllids (<tp:taxon-name><tp:taxon-name-part taxon-name-part-type="order" reg="Hemiptera">Hemiptera</tp:taxon-name-part></tp:taxon-name>, <tp:taxon-name><tp:taxon-name-part taxon-name-part-type="superfamily" reg="Psylloidea">Psylloidea</tp:taxon-name-part></tp:taxon-name>) of the Hawaiian Islands, including new state records, identification key, and description of a new species of <italic><tp:taxon-name><tp:taxon-name-part taxon-name-part-type="genus" reg="Australopsylla">Australopsylla</tp:taxon-name-part></tp:taxon-name></italic></article-title><source>Zookeys</source><day>05</day><month>05</month><year>2026</year><volume>1279</volume><fpage>1</fpage><lpage>56</lpage><pub-id pub-id-type="doi">10.3897/zookeys.1279.178071</pub-id></mixed-citation></tp:treatment-meta><tp:nomenclature><tp:taxon-name><object-id xmlns:xlink="http://www.w3.org/1999/xlink" content-type="arpha" xlink:type="simple">B5F45327-EE24-586A-963A-FA11DB49C80E</object-id>
                        		<tp:taxon-name-part taxon-name-part-type="genus" reg="Diaphorina">Diaphorina</tp:taxon-name-part> <tp:taxon-name-part taxon-name-part-type="species" reg="citri">citri</tp:taxon-name-part>
                        	</tp:taxon-name><tp:taxon-authority>Kuwayama, 1908</tp:taxon-authority></tp:nomenclature><tp:treatment-sec sec-type="First detection/collection in HI"><title>First detection/collection in HI.</title><p>2006 (<xref ref-type="bibr" rid="B26">Conant et al. 2006</xref>).</p></tp:treatment-sec><tp:treatment-sec sec-type="Distribution in HI"><title>Distribution in HI.</title><p>Kaua‘i, O‘ahu, Moloka‘i, Lāna‘i, Maui, Hawai‘i.</p></tp:treatment-sec><tp:treatment-sec sec-type="Material examined"><title>Material examined.</title><p>USA – Hawaiian Islands <bold>·</bold> 8 ♂, 8 ♀; O‘ahu, Pāwa‘a, [HDOA]; 16 Aug. 2007; B. Kumashiro leg.; ex <italic><tp:taxon-name><tp:taxon-name-part taxon-name-part-type="genus" reg="Murraya">Murraya</tp:taxon-name-part> <tp:taxon-name-part taxon-name-part-type="species" reg="paniculata">paniculata</tp:taxon-name-part></tp:taxon-name></italic>; coll. 2007-099; <abbrev xmlns:xlink="http://www.w3.org/1999/xlink" content-type="institution" xlink:title="Hawai‘i Department of Agriculture and Biosecurity" xlink:type="simple">HDAB</abbrev><bold>·</bold> 3 ♀; O‘ahu, Waipahu, Kunia; 4 Nov. 2008; J.N. Matsunaga leg.; ex <italic><tp:taxon-name><tp:taxon-name-part taxon-name-part-type="genus" reg="Citrus">Citrus</tp:taxon-name-part> <tp:taxon-name-part taxon-name-part-type="species" reg="sinensis">sinensis</tp:taxon-name-part></tp:taxon-name></italic>; coll. 2008-183; <abbrev xmlns:xlink="http://www.w3.org/1999/xlink" content-type="institution" xlink:title="Hawai‘i Department of Agriculture and Biosecurity" xlink:type="simple">HDAB</abbrev></p></tp:treatment-sec><tp:treatment-sec sec-type="Host plant in HI"><title>Host plant in HI.</title><p><italic><tp:taxon-name><tp:taxon-name-part taxon-name-part-type="genus" reg="Citrus">Citrus</tp:taxon-name-part></tp:taxon-name></italic> spp. and <italic><tp:taxon-name><tp:taxon-name-part taxon-name-part-type="genus" reg="Murraya">Murraya</tp:taxon-name-part> <tp:taxon-name-part taxon-name-part-type="species" reg="paniculata">paniculata</tp:taxon-name-part></tp:taxon-name></italic> are major hosts (<tp:taxon-name><tp:taxon-name-part taxon-name-part-type="family" reg="Rutaceae">Rutaceae</tp:taxon-name-part></tp:taxon-name>).</p></tp:treatment-sec><tp:treatment-sec sec-type="Additional distribution and host plant records"><title>Additional distribution and host plant records.</title><p>Native to southeast Asia; adventive worldwide; <italic><tp:taxon-name><tp:taxon-name-part taxon-name-part-type="genus" reg="Citrus">Citrus</tp:taxon-name-part></tp:taxon-name></italic> spp., <italic><tp:taxon-name><tp:taxon-name-part taxon-name-part-type="genus" reg="Murraya">Murraya</tp:taxon-name-part></tp:taxon-name></italic> spp., and closely related genera (<tp:taxon-name><tp:taxon-name-part taxon-name-part-type="family" reg="Rutaceae">Rutaceae</tp:taxon-name-part></tp:taxon-name>) (<xref ref-type="bibr" rid="B109">Percy et al. 2012</xref>; <xref ref-type="bibr" rid="B45">Halbert and Burckhardt 2020</xref>; <xref ref-type="bibr" rid="B102">Ouvrard 2023</xref>).</p></tp:treatment-sec><tp:treatment-sec sec-type="Remarks"><title>Remarks.</title><p>This species was first detected on the island of Hawai‘i, and rapidly spread to all the other main islands (<xref ref-type="bibr" rid="B26">Conant et al. 2006</xref>; <xref ref-type="bibr" rid="B83">Matsunaga 2014</xref>). Oddly, it had been listed by <xref ref-type="bibr" rid="B101">Nishida (2002)</xref> but without any island distribution, and we can find no earlier records. Considered a serious pest of <italic><tp:taxon-name><tp:taxon-name-part taxon-name-part-type="genus" reg="Citrus">Citrus</tp:taxon-name-part></tp:taxon-name></italic>, particularly as the vector of citrus greening disease (huanglongbing) (<xref ref-type="bibr" rid="B44">Ghosh et al. 2022</xref>; <xref ref-type="bibr" rid="B50">Higgins et al. 2022</xref>). Currently, the disease agents, <italic>Candidatus <tp:taxon-name><tp:taxon-name-part taxon-name-part-type="genus" reg="Liberibacter">Liberibacter</tp:taxon-name-part></tp:taxon-name></italic> spp., are not known to be present in HI. Two known parasitoids of this species, the eulophid <italic><tp:taxon-name><tp:taxon-name-part taxon-name-part-type="genus" reg="Tamarixia">Tamarixia</tp:taxon-name-part> <tp:taxon-name-part taxon-name-part-type="uncertainty-rank">cf.</tp:taxon-name-part> <tp:taxon-name-part taxon-name-part-type="species" reg="radiata">radiata</tp:taxon-name-part></tp:taxon-name></italic> (Waterston) and encyrtid <italic><tp:taxon-name><tp:taxon-name-part taxon-name-part-type="genus" reg="Diaphorencyrtus">Diaphorencyrtus</tp:taxon-name-part> <tp:taxon-name-part taxon-name-part-type="species" reg="aligarhensis">aligarhensis</tp:taxon-name-part></tp:taxon-name></italic> (Shafee, Alam, &amp; Agarwal), also arrived in HI as fortuitous biocontrol agents (<xref ref-type="bibr" rid="B83">Matsunaga 2014</xref>). Immatures are free-living.</p></tp:treatment-sec><tp:treatment-sec sec-type="Genetic resources"><title>Genetic resources.</title><p>GenBank e.g., <ext-link xmlns:xlink="http://www.w3.org/1999/xlink" xlink:href="MG988723" ext-link-type="gen" xlink:type="simple">MG988723</ext-link> (<abbrev xmlns:xlink="http://www.w3.org/1999/xlink" xlink:title="cytochrome oxidase I" xlink:type="simple">COI</abbrev>), <ext-link xmlns:xlink="http://www.w3.org/1999/xlink" xlink:href="MF426268" ext-link-type="gen" xlink:type="simple">MF426268</ext-link> (complete mitochondrion) [Taiwan specimen]. A number of other accession numbers for this species can be found on GenBank.</p></tp:treatment-sec><ref-list><ref id="B26"><mixed-citation xmlns:xlink="http://www.w3.org/1999/xlink" xlink:type="simple">Conant P, Hirayama C, Kumashiro BR, Heu RA, Young CL (2006) Asian citrus psyllid <italic><tp:taxon-name><tp:taxon-name-part taxon-name-part-type="genus">Diaphorina</tp:taxon-name-part> <tp:taxon-name-part taxon-name-part-type="species">citri</tp:taxon-name-part></tp:taxon-name></italic><tp:taxon-name><tp:taxon-name-part taxon-name-part-type="genus">Kuwayama</tp:taxon-name-part></tp:taxon-name> (<tp:taxon-name><tp:taxon-name-part taxon-name-part-type="order">Hemiptera</tp:taxon-name-part></tp:taxon-name>: <tp:taxon-name><tp:taxon-name-part taxon-name-part-type="family">Psyllidae</tp:taxon-name-part></tp:taxon-name>). State of Hawaii Department of Agriculture. New Pest Advisory No. 06-01. <ext-link xlink:href="https://web.archive.org/web/20110929060837/http://hawaii.gov/hdoa/pi/ppc/npa-1/npa06-01-ACP.pdf" ext-link-type="uri" xlink:type="simple">https://web.archive.org/web/20110929060837/http://hawaii.gov/hdoa/pi/ppc/npa-1/npa06-01-ACP.pdf</ext-link> [Updated February 2, 2009]</mixed-citation></ref><ref id="B109"><mixed-citation xmlns:xlink="http://www.w3.org/1999/xlink" xlink:type="simple">Percy DM, Rung A, Hoddle MS (2012) An annotated checklist of the psyllids of California (<tp:taxon-name><tp:taxon-name-part taxon-name-part-type="order">Hemiptera</tp:taxon-name-part></tp:taxon-name>: <tp:taxon-name><tp:taxon-name-part taxon-name-part-type="superfamily">Psylloidea</tp:taxon-name-part></tp:taxon-name>). Zootaxa 3193(1): 1–27. <ext-link xlink:href="10.11646/zootaxa.3193.1.1" ext-link-type="doi" xlink:type="simple">https://doi.org/10.11646/zootaxa.3193.1.1</ext-link></mixed-citation></ref><ref id="B45"><mixed-citation xmlns:xlink="http://www.w3.org/1999/xlink" xlink:type="simple">Halbert SE, Burckhardt D (2020) The psyllids (<tp:taxon-name><tp:taxon-name-part taxon-name-part-type="order">Hemiptera</tp:taxon-name-part></tp:taxon-name>: <tp:taxon-name><tp:taxon-name-part taxon-name-part-type="superfamily">Psylloidea</tp:taxon-name-part></tp:taxon-name>) of Florida: newly established and rarely collected taxa and checklist. <tp:taxon-name><tp:taxon-name-part taxon-name-part-type="class">Insecta</tp:taxon-name-part></tp:taxon-name> Mundi 788: 1–88. <ext-link xlink:href="https://journals.flvc.org/mundi/article/view/126034" ext-link-type="uri" xlink:type="simple">https://journals.flvc.org/mundi/article/view/126034</ext-link></mixed-citation></ref><ref id="B102"><mixed-citation xmlns:xlink="http://www.w3.org/1999/xlink" xlink:type="simple">Ouvrard D (2023) Psyl’list - The World <tp:taxon-name><tp:taxon-name-part taxon-name-part-type="superfamily">Psylloidea</tp:taxon-name-part></tp:taxon-name> Database. <ext-link xlink:href="https://flow.hemiptera-databases.org/psyllist/" ext-link-type="uri" xlink:type="simple">https://flow.hemiptera-databases.org/psyllist/</ext-link> searched on 15 September 2023. <ext-link xlink:href="10.5519/0029634" ext-link-type="doi" xlink:type="simple">https://doi.org/10.5519/0029634</ext-link></mixed-citation></ref><ref id="B83"><mixed-citation xmlns:xlink="http://www.w3.org/1999/xlink" xlink:type="simple">Matsunaga JN (2014) First records of parasitoids attacking the Asian citrus psyllid, <italic><tp:taxon-name><tp:taxon-name-part taxon-name-part-type="genus">Diaphorina</tp:taxon-name-part> <tp:taxon-name-part taxon-name-part-type="species">citri</tp:taxon-name-part></tp:taxon-name></italic><tp:taxon-name><tp:taxon-name-part taxon-name-part-type="genus">Kuwayama</tp:taxon-name-part></tp:taxon-name> (<tp:taxon-name><tp:taxon-name-part taxon-name-part-type="order">Hemiptera</tp:taxon-name-part></tp:taxon-name>: <tp:taxon-name><tp:taxon-name-part taxon-name-part-type="family">Liviidae</tp:taxon-name-part></tp:taxon-name>), in Hawaii. Proceedings of the Hawaiian Entomological Society 46: 41–43. <ext-link xlink:href="http://hdl.handle.net/10125/34442" ext-link-type="uri" xlink:type="simple">http://hdl.handle.net/10125/34442</ext-link></mixed-citation></ref><ref id="B101"><mixed-citation xmlns:xlink="http://www.w3.org/1999/xlink" xlink:type="simple">Nishida GM (2002) Hawaiian Terrestrial Arthropod Checklist: Fourth Edition. Hawaii Biological Survey, Bishop Museum Technical Report No. 22. Bishop Museum Press, Honolulu, 322 pp. <ext-link xlink:href="https://hbs.bishopmuseum.org/publications/tech-reports.html" ext-link-type="uri" xlink:type="simple">https://hbs.bishopmuseum.org/publications/tech-reports.html</ext-link></mixed-citation></ref><ref id="B44"><mixed-citation xmlns:xlink="http://www.w3.org/1999/xlink" xlink:type="simple">Ghosh D, Kokane S, Savita BK, Kumar P, Sharma AK, Ozcan A, Kokane A, Santra S (2022) Huanglongbing pandemic: Current challenges and emerging management strategies. Plants 12(1): 160. <ext-link xlink:href="10.3390/plants12010160" ext-link-type="doi" xlink:type="simple">https://doi.org/10.3390/plants12010160</ext-link></mixed-citation></ref><ref id="B50"><mixed-citation xmlns:xlink="http://www.w3.org/1999/xlink" xlink:type="simple">Higgins SA, Mann M, Heck M (2022) Strain tracking of “<italic>Candidatus <tp:taxon-name><tp:taxon-name-part taxon-name-part-type="genus">Liberibacter</tp:taxon-name-part></tp:taxon-name> asiaticus</italic>”, the citrus greening pathogen, by high-resolution microbiome analysis of Asian citrus psyllids. Phytopathology 112(11): 2273–87. <ext-link xlink:href="10.1094/PHYTO-02-22-0067-R" ext-link-type="doi" xlink:type="simple">https://doi.org/10.1094/PHYTO-02-22-0067-R</ext-link></mixed-citation></ref></ref-list></tp:taxon-treatment>
