# Supplementary material for: Checklist of the adventive psyllids (Hemiptera, Psylloidea) of the Hawaiian Islands, including new state records, identification key, and description of a new species of Australopsylla
Source: Zookeys. 2026 May 5;1279:1–56. doi: 10.3897/zookeys.1279.178071 (PMC13169212; doi:10.3897/zookeys.1279.178071)
Supplement: XML Treatment for Heterotrioza chenopodii [file zookeys.1279.178071-treatment23.xml]

<!DOCTYPE tp:taxon-treatment
  PUBLIC "-//TaxonX//DTD Taxonomic Treatment Publishing DTD v0 20100105//EN" "tax-treatment-NSO.dtd">
<tp:taxon-treatment xmlns:tp="http://www.plazi.org/taxpub"><tp:treatment-meta><kwd-group><label>Taxon classification</label><kwd>
                  <named-content content-type="kingdom">Animalia</named-content>
                </kwd><kwd>
                  <named-content content-type="order">Hemiptera</named-content>
                </kwd><kwd>
                  <named-content content-type="family">Triozidae</named-content>
                </kwd></kwd-group><mixed-citation publication-type="journal"><person-group><name><surname>Matsunaga</surname><given-names>Janis N.</given-names></name><name><surname>Magnacca</surname><given-names>Karl N.</given-names></name><name><surname>Krushelnycky</surname><given-names>Paul D.</given-names></name><name><surname>Percy</surname><given-names>Diana M.</given-names></name></person-group><article-title>Checklist of the adventive psyllids (<tp:taxon-name><tp:taxon-name-part taxon-name-part-type="order" reg="Hemiptera">Hemiptera</tp:taxon-name-part></tp:taxon-name>, <tp:taxon-name><tp:taxon-name-part taxon-name-part-type="superfamily" reg="Psylloidea">Psylloidea</tp:taxon-name-part></tp:taxon-name>) of the Hawaiian Islands, including new state records, identification key, and description of a new species of <italic><tp:taxon-name><tp:taxon-name-part taxon-name-part-type="genus" reg="Australopsylla">Australopsylla</tp:taxon-name-part></tp:taxon-name></italic></article-title><source>Zookeys</source><day>05</day><month>05</month><year>2026</year><volume>1279</volume><fpage>1</fpage><lpage>56</lpage><pub-id pub-id-type="doi">10.3897/zookeys.1279.178071</pub-id></mixed-citation></tp:treatment-meta><tp:nomenclature><tp:taxon-name><object-id xmlns:xlink="http://www.w3.org/1999/xlink" content-type="arpha" xlink:type="simple">6BD4AB38-4B69-5ECD-BEEC-F6DF03ACB688</object-id>
                        		<tp:taxon-name-part taxon-name-part-type="genus" reg="Heterotrioza">Heterotrioza</tp:taxon-name-part> <tp:taxon-name-part taxon-name-part-type="species" reg="chenopodii">chenopodii</tp:taxon-name-part>
                        	</tp:taxon-name><tp:taxon-authority>(Reuter, 1876)</tp:taxon-authority></tp:nomenclature><tp:treatment-sec sec-type="First detection/collection in HI"><title>First detection/collection in HI.</title><p>2010 (<xref ref-type="bibr" rid="B111">Percy et al. 2020</xref>).</p></tp:treatment-sec><tp:treatment-sec sec-type="Distribution in HI"><title>Distribution in HI.</title><p>O‘ahu.</p></tp:treatment-sec><tp:treatment-sec sec-type="Material examined"><title>Material examined.</title><p>USA – Hawaiian Islands <bold>·</bold> 1 ♂, 2 ♀; O‘ahu, Ka‘ena Point; <named-content xmlns:xlink="http://www.w3.org/1999/xlink" content-type="dwc:verbatimCoordinates" xlink:type="simple">21.5726°N, 158.2797°W</named-content>; 9–19 m; 16 Apr. 2015; spec. PKSP46529, PKSP45882, PKSP44470; P.D. Krushelnycky leg.; ex various <tp:taxon-name><tp:taxon-name-part taxon-name-part-type="family" reg="Chenopodiaceae">Chenopodiaceae</tp:taxon-name-part></tp:taxon-name> including <italic><tp:taxon-name><tp:taxon-name-part taxon-name-part-type="genus" reg="Atriplex">Atriplex</tp:taxon-name-part> <tp:taxon-name-part taxon-name-part-type="species" reg="suberecta">suberecta</tp:taxon-name-part></tp:taxon-name></italic>; coll. T4-PDK980-15; <named-content xmlns:xlink="http://www.w3.org/1999/xlink" content-type="dwc:institutional_code" xlink:title="Bernice Pauahi Bishop Museum" xlink:href="https://scientific-collections.gbif.org/institution/fdee1b94-e933-4a6e-9a85-05cc39a085a6" xlink:type="simple">BPBM</named-content>, <abbrev xmlns:xlink="http://www.w3.org/1999/xlink" content-type="institution" xlink:title="University of British Columbia, Vancouver, BC, Canada" xlink:type="simple">DMPC</abbrev>, <abbrev xmlns:xlink="http://www.w3.org/1999/xlink" content-type="institution" xlink:title="Hawai‘i Department of Agriculture and Biosecurity" xlink:type="simple">HDAB</abbrev>, <named-content xmlns:xlink="http://www.w3.org/1999/xlink" content-type="dwc:institutional_code" xlink:title="The University of Hawaii Insect Museum" xlink:href="https://scientific-collections.gbif.org/institution/c407e3f9-d7f3-401c-a846-620d34cbd851" xlink:type="simple">UHIM</named-content>.</p></tp:treatment-sec><tp:treatment-sec sec-type="Host plants in HI"><title>Host plants in HI.</title><p>A likely host plant is <italic><tp:taxon-name><tp:taxon-name-part taxon-name-part-type="genus" reg="Atriplex">Atriplex</tp:taxon-name-part> <tp:taxon-name-part taxon-name-part-type="species" reg="suberecta">suberecta</tp:taxon-name-part></tp:taxon-name></italic>, and possibly <italic><tp:taxon-name><tp:taxon-name-part taxon-name-part-type="genus" reg="Atriplex">A.</tp:taxon-name-part> <tp:taxon-name-part taxon-name-part-type="species" reg="semibaccata">semibaccata</tp:taxon-name-part></tp:taxon-name></italic> and <italic><tp:taxon-name><tp:taxon-name-part taxon-name-part-type="genus" reg="Chenopodium">Chenopodium</tp:taxon-name-part> <tp:taxon-name-part taxon-name-part-type="species" reg="oahuense">oahuense</tp:taxon-name-part></tp:taxon-name></italic> (<tp:taxon-name><tp:taxon-name-part taxon-name-part-type="family" reg="Amaranthaceae">Amaranthaceae</tp:taxon-name-part></tp:taxon-name>).</p></tp:treatment-sec><tp:treatment-sec sec-type="Additional distribution and host plant records"><title>Additional distribution and host plant records.</title><p>Widespread Palearctic species known from North America since 1980s; in addition to <italic><tp:taxon-name><tp:taxon-name-part taxon-name-part-type="genus" reg="Atriplex">Atriplex</tp:taxon-name-part></tp:taxon-name></italic> spp. and <italic><tp:taxon-name><tp:taxon-name-part taxon-name-part-type="genus" reg="Chenopodium">Chenopodium</tp:taxon-name-part></tp:taxon-name></italic> spp. other host genera recorded include <italic>Beta</italic> and <italic><tp:taxon-name><tp:taxon-name-part taxon-name-part-type="genus" reg="Spinacia">Spinacia</tp:taxon-name-part></tp:taxon-name></italic> (<tp:taxon-name><tp:taxon-name-part taxon-name-part-type="family" reg="Amaranthaceae">Amaranthaceae</tp:taxon-name-part></tp:taxon-name>) (<xref ref-type="bibr" rid="B57">Horton et al. 2018</xref>; <xref ref-type="bibr" rid="B37">Duarte et al. 2025</xref>).</p></tp:treatment-sec><tp:treatment-sec sec-type="Remarks"><title>Remarks.</title><p>First published records for HI in 2020 (<xref ref-type="bibr" rid="B111">Percy et al. 2020</xref>). Immatures are free-living.</p></tp:treatment-sec><tp:treatment-sec sec-type="Genetic resources"><title>Genetic resources.</title><p>GenBank <ext-link xmlns:xlink="http://www.w3.org/1999/xlink" xlink:href="MT162454" ext-link-type="gen" xlink:type="simple">MT162454</ext-link>–<ext-link xmlns:xlink="http://www.w3.org/1999/xlink" xlink:href="MT162455" ext-link-type="gen" xlink:type="simple">MT162455</ext-link> (<abbrev xmlns:xlink="http://www.w3.org/1999/xlink" xlink:title="cytochrome oxidase I" xlink:type="simple">COI</abbrev>), <ext-link xmlns:xlink="http://www.w3.org/1999/xlink" xlink:href="MT176418" ext-link-type="gen" xlink:type="simple">MT176418</ext-link>–<ext-link xmlns:xlink="http://www.w3.org/1999/xlink" xlink:href="MT176419" ext-link-type="gen" xlink:type="simple">MT176419</ext-link> (<abbrev xmlns:xlink="http://www.w3.org/1999/xlink" xlink:title="cytochrome B" xlink:type="simple">cytB</abbrev>) [Hawaiian specimens]. A number of other accession numbers for this species can be found on GenBank.</p></tp:treatment-sec><ref-list><ref id="B111"><mixed-citation xmlns:xlink="http://www.w3.org/1999/xlink" xlink:type="simple">Percy DM, Krushelnycky PD, King CBA, Young LC (2020) New state record of the psyllid <italic><tp:taxon-name><tp:taxon-name-part taxon-name-part-type="genus">Heterotrioza</tp:taxon-name-part> <tp:taxon-name-part taxon-name-part-type="species">chenopodii</tp:taxon-name-part></tp:taxon-name></italic> (Reuter, 1876) (<tp:taxon-name><tp:taxon-name-part taxon-name-part-type="order">Hemiptera</tp:taxon-name-part></tp:taxon-name>: <tp:taxon-name><tp:taxon-name-part taxon-name-part-type="superfamily">Psylloidea</tp:taxon-name-part></tp:taxon-name>: <tp:taxon-name><tp:taxon-name-part taxon-name-part-type="family">Triozidae</tp:taxon-name-part></tp:taxon-name>) for Hawaii. Proceedings of the Hawaiian Entomological Society 52: 1. <ext-link xlink:href="10.5281/zenodo.8200569" ext-link-type="doi" xlink:type="simple">https://doi.org/10.5281/zenodo.8200569</ext-link></mixed-citation></ref><ref id="B57"><mixed-citation xmlns:xlink="http://www.w3.org/1999/xlink" xlink:type="simple">Horton DR, Miliczky E, Lewis TM, Cooper WR, Waters TD, Wohleb CH, Zack RS, Johnson DL, Jensen AS (2018) New North American records for the old world psyllid <italic><tp:taxon-name><tp:taxon-name-part taxon-name-part-type="genus">Heterotrioza</tp:taxon-name-part> <tp:taxon-name-part taxon-name-part-type="species">chenopodii</tp:taxon-name-part></tp:taxon-name></italic> (Reuter) (<tp:taxon-name><tp:taxon-name-part taxon-name-part-type="order">Hemiptera</tp:taxon-name-part></tp:taxon-name>: <tp:taxon-name><tp:taxon-name-part taxon-name-part-type="superfamily">Psylloidea</tp:taxon-name-part></tp:taxon-name>: <tp:taxon-name><tp:taxon-name-part taxon-name-part-type="family">Triozidae</tp:taxon-name-part></tp:taxon-name>) with biological observations. Proceedings of the Entomological Society of Washington 120: 134–152. <ext-link xlink:href="10.4289/0013-8797.120.1.134" ext-link-type="doi" xlink:type="simple">https://doi.org/10.4289/0013-8797.120.1.134</ext-link></mixed-citation></ref><ref id="B37"><mixed-citation xmlns:xlink="http://www.w3.org/1999/xlink" xlink:type="simple">Duarte BZ, Burckhardt D, Ouvrard D, Queiroz DL, Valkenburg T, Neto L (2025) The <tp:taxon-name><tp:taxon-name-part taxon-name-part-type="superfamily">Psylloidea</tp:taxon-name-part></tp:taxon-name> (<tp:taxon-name><tp:taxon-name-part taxon-name-part-type="order">Hemiptera</tp:taxon-name-part></tp:taxon-name>) of Portugal (mainland, Azores and Madeira): checklist and new distributional and host records. Zootaxa 5642(4): 343–385. <ext-link xlink:href="10.11646/zootaxa.5642.4.4" ext-link-type="doi" xlink:type="simple">https://doi.org/10.11646/zootaxa.5642.4.4</ext-link></mixed-citation></ref></ref-list></tp:taxon-treatment>
